# Supplementary material for: Effect of using electronic medication monitors on tuberculosis treatment outcomes in China: a longitudinal ecological study
Source: Infect Dis Poverty. 2021 Mar 17;10:29. doi: 10.1186/s40249-021-00818-3 (PMC7967105; doi:10.1186/s40249-021-00818-3)
Supplement: Supplementary file 6 — Additional file 6. Dataset and codebook. [file 40249_2021_818_MOESM6_ESM.xlsx]

## Sheet: dataset-cleaned
province	countyid	quarter	year	poplac	tbdesighosp	xpert	TDST	MDST	notified	emmstart	elderly	male	unemploy	migrant	prevtreat	baconfirm	ptb	success
1	220102	2	2017	710400	1	1	0	0	88	0	16	65	45	1	0	6	82	87
1	220103	2	2017	645900	1	1	2	0	24	0	3	12	21	11	1	3	24	24
1	220104	2	2017	724200	1	1	0	0	64	0	10	48	33	7	0	10	58	60
1	220105	2	2017	576500	1	0	0	0	93	0	12	59	62	28	0	1	92	91
1	220106	2	2017	660600	1	1	7	0	50	0	11	31	23	0	0	8	42	50
1	220112	2	2017	375600	1	0	3	0	104	0	27	72	16	0	0	11	92	100
1	220113	2	2017	684800	2	0	0	0	35	0	12	22	2	4	2	10	34	34
1	220122	2	2017	1079900	1	0	28	0	155	0	32	115	18	0	7	39	140	152
1	220182	2	2017	1254700	1	1	0	0	102	0	22	67	0	3	0	2	102	101
1	220183	2	2017	821800	1	1	3	0	202	0	40	140	29	3	10	24	183	193
1	220303	2	2017	580700	1	0	5	0	103	0	16	80	50	81	5	45	103	103
1	220322	2	2017	761100	1	0	50	0	105	0	29	74	9	1	5	51	105	97
1	220323	2	2017	456000	1	0	22	0	47	0	15	32	1	0	2	22	47	45
1	220381	2	2017	1046600	1	0	10	0	167	0	35	123	15	0	6	59	161	161
1	220382	2	2017	400600	1	0	28	0	54	0	9	40	3	1	4	28	54	49
1	220403	2	2017	461500	1	0	15	0	68	0	11	55	56	33	5	19	68	64
1	220421	2	2017	394100	1	0	19	0	51	0	13	39	2	1	2	19	51	43
1	220422	2	2017	342500	1	0	10	0	39	0	8	29	1	0	2	10	38	36
1	220502	2	2017	440900	1	1	19	1	47	0	4	35	25	13	3	20	46	47
1	220521	2	2017	240100	1	1	10	0	29	0	7	24	0	6	1	10	26	29
1	220523	2	2017	336000	1	1	6	0	35	0	5	27	4	5	0	6	23	33
1	220524	2	2017	365100	1	1	7	0	36	0	7	26	7	12	2	7	35	36
1	220581	2	2017	600900	1	1	17	0	56	0	12	38	2	1	2	29	54	55
1	220582	2	2017	215700	1	1	8	0	33	0	4	28	12	2	3	8	27	33
1	220602	2	2017	330700	1	0	1	0	62	0	14	39	31	2	5	20	52	57
1	220605	2	2017	218200	1	0	1	0	19	0	1	15	11	8	1	6	19	19
1	220621	2	2017	289000	1	0	1	0	17	0	3	14	5	1	0	4	16	16
1	220622	2	2017	138300	1	0	0	0	14	0	2	11	0	3	0	3	13	13
1	220623	2	2017	80000	1	0	1	0	10	0	2	9	2	3	1	5	10	10
1	220681	2	2017	159900	1	0	1	0	21	0	2	15	13	0	0	7	21	21
1	220702	2	2017	569700	1	0	7	0	52	0	13	31	7	0	4	21	52	51
1	220721	2	2017	580400	1	0	6	0	48	0	12	32	22	10	0	10	47	47
1	220722	2	2017	636400	1	0	3	0	101	0	21	71	25	34	0	26	101	95
1	220723	2	2017	275300	1	0	9	0	21	0	1	15	4	6	1	9	20	21
1	220781	2	2017	721900	1	0	17	0	101	0	20	73	2	25	1	19	97	98
1	220802	2	2017	492700	1	0	35	0	178	0	53	121	32	1	51	38	176	178
1	220821	2	2017	272000	1	0	0	0	42	0	9	33	5	1	0	4	41	41
1	220822	2	2017	361300	1	0	4	0	51	0	12	42	4	0	1	9	48	48
1	220881	2	2017	419500	1	0	0	0	76	0	9	59	3	4	3	20	76	75
1	220882	2	2017	389200	1	0	11	0	56	0	11	42	13	3	5	18	56	55
1	222401	2	2017	545100	1	1	28	2	63	0	9	35	27	1	2	31	63	60
1	222402	2	2017	116200	1	1	11	0	19	0	2	14	8	1	0	11	18	16
1	222403	2	2017	466500	1	1	24	0	54	0	20	39	15	2	3	26	52	51
1	222404	2	2017	228300	1	1	23	2	39	0	6	28	23	0	1	28	35	35
1	222405	2	2017	160500	1	1	3	0	9	0	3	4	4	0	2	4	8	6
1	222406	2	2017	175700	1	0	4	0	22	0	5	15	9	1	2	7	19	21
1	222424	2	2017	225400	1	1	10	0	22	0	0	15	7	3	1	10	20	22
1	222426	2	2017	202700	1	1	4	0	16	0	5	11	6	0	0	5	16	16
2	330203	2	2017	871905	1	0	142	26	465	0	68	318	131	316	41	194	420	431
2	330206	2	2017	403731	1	0	25	1	66	0	7	48	27	0	3	30	61	62
2	330211	2	2017	241180	1	0	5	0	26	0	0	20	24	2	1	6	25	25
2	330212	2	2017	841578	4	0	53	0	133	0	19	89	67	48	21	62	123	119
2	330225	2	2017	550411	1	0	17	1	47	0	15	35	7	2	10	19	37	43
2	330226	2	2017	629987	1	0	8	4	28	0	6	22	1	2	0	14	25	27
2	330281	2	2017	837689	1	0	9	22	68	0	17	48	1	11	5	33	51	68
2	330282	2	2017	1049386	1	0	44	0	140	0	15	92	6	10	10	44	125	134
2	330283	2	2017	483761	1	0	17	0	71	0	14	46	12	0	5	18	63	68
2	330402	2	2017	883812	1	1	60	23	175	0	45	124	76	105	13	108	169	161
2	330421	2	2017	389121	1	1	13	4	49	0	6	40	27	2	3	19	48	47
2	330424	2	2017	380260	1	1	8	1	13	0	7	8	2	0	3	9	13	12
2	330481	2	2017	681656	1	1	10	0	54	0	13	42	8	1	2	10	45	48
2	330482	2	2017	493572	1	1	2	8	36	0	5	25	17	2	1	10	34	35
2	330483	2	2017	692754	1	1	12	6	58	0	9	41	23	9	2	21	53	51
2	330502	2	2017	1111151	1	1	36	24	165	0	33	116	18	74	18	63	162	153
2	330521	2	2017	438787	1	1	0	18	44	0	16	33	12	2	2	18	36	41
2	330522	2	2017	632382	1	0	0	40	75	0	25	45	8	1	6	43	63	70
2	330523	2	2017	466126	2	1	0	17	69	0	17	50	1	28	12	17	59	65
2	330602	2	2017	755989	1	1	98	0	220	0	46	142	10	90	20	98	147	211
2	330621	2	2017	661247	1	1	14	7	55	0	5	43	2	5	1	22	54	55
2	330624	2	2017	435814	1	1	6	16	71	0	16	51	4	5	12	26	60	67
2	330681	2	2017	1082113	1	1	14	37	167	0	39	112	0	0	14	55	156	165
2	330682	2	2017	780284	1	0	26	0	68	0	19	46	1	9	1	26	59	68
2	330683	2	2017	729887	1	1	32	6	89	0	25	63	1	4	2	41	75	83
2	330702	2	2017	968477	1	1	50	4	177	0	44	135	4	48	8	58	177	155
2	330723	2	2017	342700	1	0	16	0	43	0	14	32	2	0	2	17	43	42
2	330726	2	2017	399202	1	0	33	1	112	0	15	78	3	4	8	35	108	99
2	330727	2	2017	212316	1	0	7	0	13	0	5	12	0	0	2	7	8	10
2	330781	2	2017	665110	1	0	35	14	94	0	46	66	3	0	8	56	89	85
2	330782	2	2017	782220	1	0	38	86	310	0	41	184	6	0	27	146	274	291
2	330783	2	2017	839515	1	0	27	20	145	0	50	102	0	0	14	50	131	144
2	330784	2	2017	601982	1	0	50	0	153	0	37	96	0	3	7	56	148	141
2	330802	2	2017	438060	2	1	44	2	145	0	61	92	1	65	16	53	123	126
2	330803	2	2017	412644	2	1	0	0	31	0	7	26	0	3	1	2	22	28
2	330822	2	2017	343624	1	1	30	0	85	0	43	58	4	0	8	33	69	78
2	330824	2	2017	359748	1	1	20	1	68	0	23	49	1	0	7	23	62	66
2	330825	2	2017	406753	2	1	23	4	77	0	32	58	0	1	12	28	56	71
2	330881	2	2017	614031	1	1	22	9	98	0	46	72	10	8	8	31	76	95
2	330902	2	2017	389872	1	0	7	0	36	0	2	18	15	9	3	7	34	35
2	330903	2	2017	321218	1	0	6	0	23	0	5	17	11	1	1	6	14	22
2	330921	2	2017	185147	2	0	2	0	12	0	3	8	3	0	1	2	11	11
2	330922	2	2017	77025	1	0	0	0	5	0	1	5	0	1	0	1	5	5
2	331002	2	2017	535083	1	0	19	0	66	0	16	41	10	4	6	20	57	64
2	331003	2	2017	611023	1	1	32	0	99	0	26	71	20	1	14	36	78	93
2	331004	2	2017	454855	1	0	14	0	54	0	10	29	0	2	4	18	44	52
2	331021	2	2017	431807	2	0	26	1	83	0	15	65	35	1	14	28	79	77
2	331022	2	2017	443573	1	0	25	0	43	0	12	36	0	2	1	28	39	36
2	331023	2	2017	598493	1	0	24	1	54	0	13	42	0	0	5	25	45	50
2	331024	2	2017	510290	1	0	12	1	34	0	13	25	0	0	5	13	27	33
2	331081	2	2017	1216731	1	0	72	3	215	0	39	142	57	5	18	77	213	205
2	331082	2	2017	1199848	2	0	39	4	131	0	25	82	1	8	7	46	122	125
2	331102	2	2017	405580	1	1	38	3	68	0	18	49	4	17	2	44	66	65
2	331121	2	2017	553302	1	1	19	0	46	0	9	34	3	1	5	19	44	42
2	331122	2	2017	466358	1	1	14	0	47	0	18	34	0	2	2	21	41	41
2	331123	2	2017	231908	1	1	6	0	21	0	3	16	3	0	1	6	14	20
2	331124	2	2017	240674	1	1	20	0	40	0	14	31	0	6	5	20	35	37
2	331125	2	2017	113680	1	0	2	3	13	0	3	8	0	5	0	5	13	12
2	331126	2	2017	205876	1	0	4	0	16	0	5	11	1	3	1	8	16	14
2	331127	2	2017	172224	1	1	2	0	11	0	5	10	0	1	0	5	8	9
2	331181	2	2017	290726	1	1	8	0	35	0	16	28	0	8	3	8	32	32
3	640105	2	2017	1396322	1	1	9	50	103	0	27	58	41	60	8	59	103	90
3	640121	2	2017	237164	1	0	4	3	39	0	11	22	7	31	4	18	38	38
3	640122	2	2017	254662	1	0	0	11	42	0	14	26	6	0	0	16	39	39
3	640181	2	2017	289462	1	1	1	2	18	0	7	13	2	11	0	7	17	17
3	640202	2	2017	304648	1	1	4	4	23	0	8	13	12	3	1	8	22	20
3	640205	2	2017	201238	1	0	0	0	11	0	3	6	6	2	0	7	10	9
3	640221	2	2017	285686	1	0	2	8	15	0	7	8	1	1	0	15	15	15
3	640302	2	2017	407556	1	1	3	14	49	0	20	29	2	7	1	18	49	43
3	640303	2	2017	198807	1	0	3	3	25	0	8	16	0	8	0	7	21	25
3	640323	2	2017	154847	1	1	0	5	25	0	11	18	2	4	5	5	25	25
3	640324	2	2017	326720	1	1	8	8	42	0	18	21	1	0	0	16	41	42
3	640381	2	2017	292976	1	1	2	7	23	0	12	15	2	0	2	10	22	23
3	640402	2	2017	418575	1	1	9	15	51	0	18	33	2	2	0	24	51	51
3	640422	2	2017	345329	1	1	2	2	64	0	13	37	4	16	2	10	64	61
3	640423	2	2017	156577	1	0	1	0	10	0	3	5	0	0	1	3	10	9
3	640424	2	2017	100046	1	0	0	0	5	0	1	2	0	0	0	1	4	5
3	640425	2	2017	195556	1	0	3	2	20	0	5	14	1	2	0	10	20	20
3	640502	2	2017	404666	1	0	4	17	27	0	19	15	0	2	2	23	27	24
3	640521	2	2017	343326	1	0	4	4	28	0	18	14	0	4	4	10	28	28
3	640522	2	2017	399709	1	1	12	1	56	0	13	31	0	1	3	15	51	56
1	220102	3	2017	710400	1	1	0	0	53	0	12	36	34	0	0	3	49	52
1	220103	3	2017	645900	1	1	3	0	39	0	10	25	25	12	2	7	37	39
1	220104	3	2017	724200	1	1	1	0	46	0	11	31	27	1	1	11	39	46
1	220105	3	2017	576500	1	0	0	0	26	0	5	18	17	7	0	0	26	26
1	220106	3	2017	660600	1	1	8	0	55	0	13	40	30	1	5	15	50	54
1	220112	3	2017	375600	1	0	3	0	57	0	7	45	4	0	3	11	49	44
1	220113	3	2017	684800	2	0	0	0	64	0	13	44	4	18	1	15	63	63
1	220122	3	2017	1079900	1	0	27	2	127	0	30	93	18	0	9	37	118	125
1	220182	3	2017	1254700	1	1	3	0	101	0	15	71	4	3	0	6	101	91
1	220183	3	2017	821800	1	1	1	0	106	0	18	74	12	2	1	15	91	102
1	220303	3	2017	580700	1	0	39	4	122	0	20	80	67	82	5	63	122	119
1	220322	3	2017	761100	1	0	45	0	99	0	19	60	10	6	6	46	99	96
1	220323	3	2017	456000	1	0	21	0	47	0	7	30	0	0	1	21	47	47
1	220381	3	2017	1046600	1	0	3	0	109	0	17	78	15	0	3	38	101	107
1	220382	3	2017	400600	1	0	25	0	50	0	9	26	5	6	2	25	47	46
1	220403	3	2017	461500	1	0	19	0	75	0	7	54	38	32	1	22	73	71
1	220421	3	2017	394100	1	0	13	0	32	0	4	25	1	0	5	14	32	30
1	220422	3	2017	342500	1	0	9	0	19	0	4	15	0	0	1	9	19	14
1	220502	3	2017	440900	1	1	10	0	40	0	1	32	20	13	0	10	39	40
1	220521	3	2017	240100	1	1	8	0	30	0	3	21	0	3	2	8	30	30
1	220523	3	2017	336000	1	1	11	0	47	0	9	38	12	10	1	11	36	47
1	220524	3	2017	365100	1	1	8	1	41	0	6	32	6	17	1	9	36	41
1	220581	3	2017	600900	1	1	27	1	57	0	22	47	3	1	1	34	53	51
1	220582	3	2017	215700	1	1	4	0	18	0	3	12	2	1	3	4	16	17
1	220602	3	2017	330700	1	0	3	0	62	0	8	44	37	1	0	12	56	60
1	220605	3	2017	218200	1	0	2	0	21	0	0	17	18	10	0	5	20	20
1	220621	3	2017	289000	1	0	1	0	18	0	4	17	4	0	1	3	17	17
1	220622	3	2017	138300	1	0	1	0	12	0	1	5	1	3	0	1	9	11
1	220623	3	2017	80000	1	0	0	0	10	0	2	8	5	3	0	1	9	10
1	220681	3	2017	159900	1	0	0	0	23	0	7	16	7	1	0	8	23	23
1	220702	3	2017	569700	1	0	0	0	46	0	10	29	2	1	5	22	46	46
1	220721	3	2017	580400	1	0	12	0	67	0	14	54	20	7	2	30	67	67
1	220722	3	2017	636400	1	0	24	1	84	0	11	54	15	19	6	30	84	77
1	220723	3	2017	275300	1	0	5	0	30	0	6	19	8	5	0	12	29	30
1	220781	3	2017	721900	1	0	1	0	77	0	10	62	4	2	1	22	77	75
1	220802	3	2017	492700	1	0	30	1	139	0	28	92	22	0	38	34	139	138
1	220821	3	2017	272000	1	0	4	0	34	0	6	22	6	1	0	6	34	33
1	220822	3	2017	361300	1	0	5	0	25	0	6	21	1	0	0	5	23	25
1	220881	3	2017	419500	1	0	0	0	50	0	6	32	1	5	0	0	45	50
1	220882	3	2017	389200	1	0	21	0	39	0	9	25	15	5	3	23	39	39
1	222401	3	2017	545100	1	1	18	14	71	0	6	48	27	0	3	35	66	65
1	222402	3	2017	116200	1	1	13	2	17	0	3	12	7	2	2	15	17	14
1	222403	3	2017	466500	1	1	20	1	36	0	2	24	11	0	1	21	33	36
1	222404	3	2017	228300	1	1	22	4	47	0	10	34	20	0	2	32	46	47
1	222405	3	2017	160500	1	1	13	0	19	0	4	14	7	0	2	14	19	18
1	222406	3	2017	175700	1	0	2	0	15	0	5	10	6	0	1	7	13	15
1	222424	3	2017	225400	1	1	8	0	15	0	3	10	4	0	0	8	15	15
1	222426	3	2017	202700	1	1	9	0	17	0	2	11	6	0	2	10	17	16
2	330203	3	2017	871905	1	0	174	22	441	0	86	293	111	333	36	219	402	409
2	330206	3	2017	403731	1	0	40	0	75	0	12	54	31	1	4	41	75	72
2	330211	3	2017	241180	1	0	7	0	18	0	2	15	13	2	5	7	17	18
2	330212	3	2017	841578	4	0	54	0	135	0	18	92	70	43	12	55	130	121
2	330225	3	2017	550411	1	0	31	0	58	0	13	37	12	2	6	34	49	54
2	330226	3	2017	629987	1	1	16	2	28	0	10	21	1	0	4	19	25	27
2	330281	3	2017	837689	1	0	26	0	37	0	8	24	1	2	1	29	35	36
2	330282	3	2017	1049386	1	0	51	0	123	0	14	82	6	6	9	52	106	118
2	330283	3	2017	483761	1	0	18	2	53	0	11	41	8	1	4	21	50	53
2	330402	3	2017	883812	1	1	78	4	190	0	52	139	94	133	13	109	190	178
2	330421	3	2017	389121	1	1	6	4	41	0	1	29	20	1	5	10	39	38
2	330424	3	2017	380260	1	1	7	1	22	0	10	18	4	0	2	9	21	20
2	330481	3	2017	681656	1	1	13	11	81	0	21	56	17	3	9	27	66	76
2	330482	3	2017	493572	1	1	6	2	31	0	8	25	12	1	4	8	30	31
2	330483	3	2017	692754	1	1	36	0	83	0	17	49	30	11	11	39	76	77
2	330502	3	2017	1111151	1	1	22	47	176	0	41	118	11	87	17	73	167	160
2	330521	3	2017	438787	1	1	14	7	41	0	12	31	1	0	3	21	36	39
2	330522	3	2017	632382	1	0	0	30	44	0	16	36	29	0	8	30	39	43
2	330523	3	2017	466126	2	1	1	34	79	0	34	53	4	26	7	37	72	70
2	330602	3	2017	755989	1	1	117	1	233	0	57	149	2	105	19	122	178	217
2	330621	3	2017	661247	1	1	7	20	51	0	10	29	5	4	6	27	48	50
2	330624	3	2017	435814	1	1	17	12	69	0	24	57	3	15	9	30	59	64
2	330681	3	2017	1082113	1	1	4	54	138	0	40	92	1	7	13	60	134	134
2	330682	3	2017	780284	1	0	41	1	72	0	23	48	0	12	2	42	66	70
2	330683	3	2017	729887	1	1	33	6	85	0	29	54	3	3	8	42	73	77
2	330702	3	2017	968477	1	1	43	1	171	0	46	109	6	46	11	46	169	155
2	330723	3	2017	342700	1	0	21	0	49	0	15	33	2	1	1	23	49	49
2	330726	3	2017	399202	1	0	39	3	140	0	30	98	4	5	13	43	126	128
2	330727	3	2017	212316	1	0	3	0	9	0	6	5	0	0	1	3	5	7
2	330781	3	2017	665110	1	0	41	20	102	0	52	67	4	1	13	62	95	91
2	330782	3	2017	782220	1	1	37	73	257	0	46	163	2	0	17	119	242	242
2	330783	3	2017	839515	1	0	45	23	151	0	50	99	1	1	8	71	135	149
2	330784	3	2017	601982	1	0	49	0	141	0	32	84	1	9	6	54	141	131
2	330802	3	2017	438060	2	1	21	30	131	0	39	83	0	55	17	57	117	115
2	330803	3	2017	412644	2	1	0	2	36	0	9	31	0	4	1	4	28	33
2	330822	3	2017	343624	1	1	11	13	93	0	40	66	3	0	4	27	60	89
2	330824	3	2017	359748	1	1	2	12	49	0	17	34	0	1	5	14	44	48
2	330825	3	2017	406753	2	1	9	21	67	0	38	50	0	1	2	35	53	62
2	330881	3	2017	614031	1	1	4	32	97	0	47	66	13	3	14	37	79	94
2	330902	3	2017	389872	1	1	8	1	30	0	6	25	12	5	0	9	27	29
2	330903	3	2017	321218	1	0	17	0	32	0	5	19	11	4	2	17	28	31
2	330921	3	2017	185147	2	0	2	0	6	0	4	6	0	2	1	2	6	6
2	330922	3	2017	77025	1	0	0	0	6	0	0	5	0	4	0	2	5	4
2	331002	3	2017	535083	1	0	30	0	94	0	21	72	19	2	10	31	82	87
2	331003	3	2017	611023	1	1	20	0	83	0	28	68	27	0	6	23	62	82
2	331004	3	2017	454855	1	0	18	1	52	0	10	35	1	4	1	22	42	51
2	331021	3	2017	431807	2	0	36	0	64	0	9	42	20	1	8	36	62	57
2	331022	3	2017	443573	1	0	14	1	38	0	13	33	2	1	3	18	30	36
2	331023	3	2017	598493	1	1	22	1	42	0	10	31	0	1	2	24	39	40
2	331024	3	2017	510290	1	0	27	1	52	0	15	39	7	0	3	28	50	49
2	331081	3	2017	1216731	1	0	52	4	161	0	22	126	25	3	17	59	146	151
2	331082	3	2017	1199848	2	0	45	1	122	0	38	89	0	1	12	49	106	116
2	331102	3	2017	405580	1	1	22	7	65	0	26	48	5	19	7	33	60	56
2	331121	3	2017	553302	1	1	28	2	66	0	17	52	5	7	9	31	65	56
2	331122	3	2017	466358	1	1	17	0	61	0	13	45	0	8	1	19	52	61
2	331123	3	2017	231908	1	1	6	0	15	0	0	8	2	0	2	6	13	14
2	331124	3	2017	240674	1	1	17	0	42	0	13	30	0	2	4	17	39	38
2	331125	3	2017	113680	1	0	0	5	14	0	5	12	0	1	1	6	12	13
2	331126	3	2017	205876	1	0	8	0	22	0	12	14	4	8	2	11	21	21
2	331127	3	2017	172224	1	1	5	0	14	0	4	9	0	3	1	5	14	14
2	331181	3	2017	290726	1	1	10	0	31	0	9	29	0	3	2	10	28	30
3	640105	3	2017	1396322	1	1	2	46	92	0	22	49	22	65	5	49	92	87
3	640121	3	2017	237164	1	0	8	7	31	0	15	21	4	16	3	18	29	29
3	640122	3	2017	254662	1	0	4	13	43	0	21	22	7	0	1	18	42	41
3	640181	3	2017	289462	1	1	0	0	15	0	2	8	0	7	0	5	14	14
3	640202	3	2017	304648	1	1	5	3	15	0	10	11	7	0	3	9	15	12
3	640205	3	2017	201238	1	0	0	0	7	0	1	5	2	2	0	2	7	6
3	640221	3	2017	285686	1	0	8	9	24	0	12	10	3	4	1	19	23	23
3	640302	3	2017	407556	1	1	1	16	51	0	25	27	7	14	0	22	51	43
3	640303	3	2017	198807	1	0	3	2	29	0	7	14	0	19	1	6	26	28
3	640323	3	2017	154847	1	1	0	6	12	0	4	5	2	2	1	6	12	12
3	640324	3	2017	326720	1	1	4	7	34	0	8	15	1	1	0	12	34	34
3	640381	3	2017	292976	1	1	2	11	23	0	15	12	2	3	1	15	22	22
3	640402	3	2017	418575	1	1	3	4	25	0	4	15	4	3	0	7	25	25
3	640422	3	2017	345329	1	1	0	2	47	0	15	21	3	9	0	12	47	45
3	640423	3	2017	156577	1	0	0	0	7	0	1	3	0	0	0	0	7	7
3	640424	3	2017	100046	1	0	0	0	5	0	2	3	0	1	2	2	4	4
3	640425	3	2017	195556	1	0	1	0	15	0	4	11	0	1	0	3	14	15
3	640502	3	2017	404666	1	0	2	21	45	0	34	15	2	2	5	32	45	45
3	640521	3	2017	343326	1	0	8	6	31	0	11	19	0	11	2	17	30	30
3	640522	3	2017	399709	1	1	14	5	47	0	15	29	2	1	6	22	46	45
1	220102	4	2017	710400	1	1	1	1	71	0	7	47	46	0	0	16	70	70
1	220103	4	2017	645900	1	1	2	0	90	0	14	64	55	4	0	22	83	89
1	220104	4	2017	724200	1	1	0	0	39	0	9	27	19	2	1	13	35	38
1	220105	4	2017	576500	1	0	0	0	50	0	5	32	29	18	0	1	48	48
1	220106	4	2017	660600	1	1	2	2	37	0	7	26	22	0	2	7	32	35
1	220112	4	2017	375600	1	0	0	0	42	0	4	26	1	0	1	8	38	36
1	220113	4	2017	684800	2	0	0	0	43	0	9	30	9	22	1	13	39	43
1	220122	4	2017	1079900	1	0	26	0	109	0	27	74	17	0	15	49	102	105
1	220182	4	2017	1254700	1	1	1	0	183	0	26	117	35	3	3	33	173	170
1	220183	4	2017	821800	1	1	0	3	58	0	11	38	11	3	0	12	51	57
1	220303	3	2017	580700	1	0	32	5	89	0	20	64	52	62	4	45	89	85
1	220322	4	2017	761100	1	0	16	0	63	0	12	42	6	2	2	32	63	60
1	220323	4	2017	456000	1	0	8	0	34	0	8	28	1	0	0	15	34	33
1	220381	4	2017	1046600	1	0	0	0	95	0	16	78	20	0	3	36	90	91
1	220382	4	2017	400600	1	0	8	0	59	0	7	41	0	2	0	10	59	56
1	220403	3	2017	461500	1	0	11	0	59	0	14	43	45	21	1	14	59	57
1	220421	4	2017	394100	1	0	7	0	33	0	7	26	3	0	0	7	33	33
1	220422	4	2017	342500	1	0	5	0	15	0	1	12	0	0	0	5	15	15
1	220502	3	2017	440900	1	1	5	10	33	0	8	28	16	11	0	15	32	33
1	220521	4	2017	240100	1	1	5	9	35	0	4	25	0	4	2	16	35	35
1	220523	4	2017	336000	1	1	3	13	36	0	7	28	9	6	0	16	35	36
1	220524	4	2017	365100	1	1	1	12	54	0	13	42	7	10	0	13	52	53
1	220581	4	2017	600900	1	1	27	2	51	0	16	39	4	2	2	32	48	49
1	220582	4	2017	215700	1	1	6	4	30	0	2	21	6	6	0	10	27	29
1	220602	4	2017	330700	1	0	4	0	58	0	6	45	35	8	3	21	49	54
1	220605	4	2017	218200	1	0	4	0	34	0	7	29	21	11	1	8	32	34
1	220621	4	2017	289000	1	0	0	0	16	0	2	14	6	0	2	3	14	13
1	220622	4	2017	138300	1	0	1	0	11	0	2	7	3	3	0	3	10	10
1	220623	4	2017	80000	1	0	0	0	4	0	1	3	0	4	0	1	2	4
1	220681	4	2017	159900	1	0	1	0	20	0	2	14	11	0	0	5	19	20
1	220702	4	2017	569700	1	0	0	0	73	0	10	48	2	0	8	34	73	72
1	220721	4	2017	580400	1	0	4	2	58	0	10	36	8	2	3	24	58	58
1	220722	4	2017	636400	1	0	10	0	56	0	9	39	10	20	2	15	56	54
1	220723	4	2017	275300	1	0	0	0	35	0	8	22	10	8	2	9	35	32
1	220781	4	2017	721900	1	0	0	0	77	0	9	50	3	0	2	21	77	76
1	220802	4	2017	492700	1	0	14	1	122	0	24	80	18	1	38	29	121	121
1	220821	4	2017	272000	1	0	0	0	35	0	8	23	8	0	0	3	35	35
1	220822	4	2017	361300	1	0	6	0	48	0	12	34	3	0	3	6	45	47
1	220881	4	2017	419500	1	0	0	0	58	0	13	42	4	7	2	9	55	54
1	220882	4	2017	389200	1	0	14	0	60	0	6	35	11	5	4	25	60	58
1	222401	4	2017	545100	1	1	10	18	69	0	13	51	30	0	5	38	66	66
1	222402	4	2017	116200	1	1	5	8	18	0	1	15	5	2	1	13	18	18
1	222403	4	2017	466500	1	1	6	14	35	0	2	28	16	0	3	22	33	35
1	222404	4	2017	228300	1	1	4	10	31	0	4	17	13	0	0	15	25	29
1	222405	4	2017	160500	1	1	1	1	6	0	0	3	0	0	0	3	3	1
1	222406	4	2017	175700	1	1	2	2	13	0	2	11	8	0	1	5	13	13
1	222424	4	2017	225400	1	1	1	2	11	0	0	6	1	0	0	4	8	9
1	222426	4	2017	202700	1	1	3	2	9	0	4	6	5	0	1	6	9	8
2	330203	3	2017	871905	1	0	148	11	400	0	58	253	96	287	44	178	374	368
2	330206	4	2017	403731	1	0	22	0	50	0	6	33	12	1	5	23	50	48
2	330211	4	2017	241180	1	0	7	0	16	0	1	13	13	3	0	7	15	15
2	330212	4	2017	841578	4	0	41	0	122	0	17	86	55	36	11	42	112	117
2	330225	4	2017	550411	1	0	22	0	53	0	8	37	8	4	4	22	45	48
2	330226	4	2017	629987	1	1	12	2	19	0	7	12	0	0	1	14	19	17
2	330281	4	2017	837689	1	0	34	0	58	0	13	36	1	5	2	37	47	57
2	330282	4	2017	1049386	1	0	37	0	101	0	8	68	4	3	5	38	86	100
2	330283	4	2017	483761	1	0	21	2	53	0	9	38	16	0	5	24	50	52
2	330402	3	2017	883812	1	1	1	72	141	0	30	101	69	86	12	79	136	129
2	330421	4	2017	389121	1	1	5	10	48	0	6	38	15	2	3	15	42	45
2	330424	4	2017	380260	1	1	0	5	9	0	6	8	0	0	0	5	8	9
2	330481	4	2017	681656	1	1	3	21	76	0	19	50	21	6	3	25	66	67
2	330482	4	2017	493572	1	1	0	16	31	0	6	21	13	0	4	16	31	30
2	330483	4	2017	692754	1	1	14	8	54	0	5	39	13	9	10	26	52	50
2	330502	3	2017	1111151	1	1	8	66	147	0	30	108	13	65	12	81	140	136
2	330521	4	2017	438787	1	1	6	5	31	0	14	24	2	1	1	11	26	30
2	330522	4	2017	632382	1	0	0	36	65	0	29	44	4	0	9	37	55	58
2	330523	4	2017	466126	2	1	0	19	47	0	14	36	0	12	9	20	47	45
2	330602	4	2017	755989	1	1	80	4	208	0	62	147	4	90	16	88	145	193
2	330621	4	2017	661247	1	1	6	4	27	0	2	17	5	3	0	10	24	25
2	330624	4	2017	435814	1	1	12	12	50	0	19	33	3	4	5	24	46	43
2	330681	4	2017	1082113	1	1	11	26	93	0	21	67	0	14	8	40	89	89
2	330682	4	2017	780284	1	1	22	11	64	0	14	42	0	6	6	35	52	64
2	330683	4	2017	729887	1	1	25	13	74	0	20	53	0	4	3	39	62	68
2	330702	3	2017	968477	1	1	42	9	179	0	39	123	8	44	3	57	168	163
2	330723	4	2017	342700	1	0	19	3	47	0	9	29	3	1	3	23	44	46
2	330726	4	2017	399202	1	0	19	7	95	0	26	50	5	2	9	26	83	94
2	330727	4	2017	212316	1	0	9	0	14	0	7	6	1	0	0	9	13	14
2	330781	4	2017	665110	1	0	32	17	84	0	37	61	5	0	6	51	77	77
2	330782	4	2017	782220	1	1	1	70	217	0	24	125	1	1	13	89	203	210
2	330783	4	2017	839515	1	0	26	52	144	0	44	90	1	1	13	81	124	141
2	330784	4	2017	601982	1	0	12	25	111	0	35	72	0	5	3	41	111	102
2	330802	4	2017	438060	2	1	8	36	130	0	51	82	0	77	8	49	110	118
2	330803	4	2017	412644	2	1	0	4	23	0	5	23	1	0	3	4	21	21
2	330822	4	2017	343624	1	1	0	22	79	0	29	45	3	1	9	22	55	77
2	330824	4	2017	359748	1	1	1	12	35	0	10	27	0	0	3	14	31	34
2	330825	4	2017	406753	2	1	5	15	54	0	24	38	0	1	3	21	42	50
2	330881	4	2017	614031	1	1	0	37	85	0	37	63	6	3	5	37	70	80
2	330902	4	2017	389872	1	1	2	3	24	0	8	18	7	5	1	5	22	21
2	330903	4	2017	321218	1	0	7	1	15	0	2	9	11	1	5	8	13	15
2	330921	4	2017	185147	2	0	1	0	16	0	5	10	4	1	0	1	13	13
2	330922	4	2017	77025	1	0	0	0	3	0	0	2	1	1	0	1	3	3
2	331002	4	2017	535083	1	0	22	0	78	0	8	50	15	0	6	28	64	73
2	331003	4	2017	611023	1	1	20	14	85	0	22	59	21	0	3	36	71	77
2	331004	4	2017	454855	1	0	20	2	54	0	14	34	2	10	5	23	44	52
2	331021	4	2017	431807	2	0	21	7	54	0	11	38	17	1	6	29	51	51
2	331022	4	2017	443573	1	0	12	4	36	0	5	28	2	3	3	24	33	36
2	331023	4	2017	598493	1	1	19	1	41	0	12	25	1	0	1	21	39	36
2	331024	4	2017	510290	1	0	26	10	58	0	26	46	13	0	7	38	52	52
2	331081	4	2017	1216731	1	0	37	37	175	0	37	120	77	5	12	88	172	159
2	331082	4	2017	1199848	2	0	42	1	101	0	26	72	0	4	6	54	90	92
2	331102	4	2017	405580	1	1	25	7	79	0	23	50	2	23	13	34	75	73
2	331121	4	2017	553302	1	1	18	4	53	0	6	42	0	2	3	26	52	49
2	331122	4	2017	466358	1	1	12	1	40	0	16	26	1	10	0	14	33	40
2	331123	4	2017	231908	1	1	4	2	15	0	6	10	1	0	2	6	11	12
2	331124	4	2017	240674	1	1	7	4	30	0	13	21	0	0	1	12	26	22
2	331125	4	2017	113680	1	0	0	5	10	0	0	8	0	3	1	6	10	10
2	331126	4	2017	205876	1	0	3	5	19	0	7	12	6	3	3	9	16	17
2	331127	4	2017	172224	1	1	4	0	11	0	2	7	0	3	1	5	11	11
2	331181	4	2017	290726	1	1	5	0	23	0	8	17	1	5	2	9	21	19
3	640105	3	2017	1396322	1	1	2	37	79	0	29	44	22	50	7	45	79	77
3	640121	4	2017	237164	1	0	4	1	26	0	13	12	0	14	2	12	25	24
3	640122	4	2017	254662	1	0	0	13	44	0	14	18	7	0	1	14	43	40
3	640181	4	2017	289462	1	1	0	3	19	0	8	12	2	0	1	11	18	14
3	640202	4	2017	304648	1	1	0	8	25	0	4	20	12	4	0	11	24	19
3	640205	4	2017	201238	1	0	1	2	9	0	2	7	4	6	0	3	6	6
3	640221	4	2017	285686	1	1	4	6	19	0	11	10	2	1	1	14	17	17
3	640302	4	2017	407556	1	1	0	12	40	0	11	27	3	13	2	17	40	38
3	640303	4	2017	198807	1	0	1	1	31	0	15	11	0	15	2	6	26	27
3	640323	4	2017	154847	1	1	0	9	23	0	9	13	2	6	0	10	21	22
3	640324	4	2017	326720	1	1	2	7	34	0	11	21	0	4	0	11	34	34
3	640381	4	2017	292976	1	1	1	7	17	0	9	12	2	6	2	10	17	16
3	640402	4	2017	418575	1	1	0	5	29	0	7	18	1	1	0	5	29	29
3	640422	4	2017	345329	1	1	1	1	53	0	17	27	0	10	0	6	53	52
3	640423	4	2017	156577	1	0	0	0	9	0	6	2	0	0	0	2	9	8
3	640424	4	2017	100046	1	0	0	0	7	0	0	5	1	0	1	0	5	6
3	640425	4	2017	195556	1	0	0	8	17	0	5	11	0	5	0	10	17	17
3	640502	4	2017	404666	1	0	0	13	31	0	18	17	1	1	4	18	31	30
3	640521	4	2017	343326	1	1	0	4	30	0	14	15	0	10	2	12	30	30
3	640522	4	2017	399709	1	1	2	3	28	0	5	14	0	0	0	8	26	27
1	220102	1	2018	724700	1	0	5	1	54	0	13	43	40	0	2	18	51	53
1	220103	1	2018	645500	1	0	11	1	39	0	6	39	35	0	2	12	33	39
1	220104	1	2018	735500	1	0	5	3	28	0	9	20	10	0	1	8	26	27
1	220105	1	2018	577600	1	0	1	15	46	0	9	38	31	12	2	17	41	45
1	220106	1	2018	657700	1	0	11	2	44	0	7	31	21	0	4	16	43	42
1	220112	1	2018	368200	1	0	0	2	56	0	15	37	6	5	0	5	51	53
1	220113	1	2018	673900	2	0	0	2	108	0	24	79	23	18	1	29	102	104
1	220122	1	2018	1061600	1	0	41	3	127	0	31	94	19	0	11	61	123	122
1	220182	1	2018	1235800	1	0	10	0	79	0	16	46	1	0	0	12	79	79
1	220183	1	2018	808700	1	0	5	9	76	0	21	56	9	1	4	20	70	74
1	220303	1	2018	680700	1	0	10	31	81	0	17	59	26	64	4	41	81	76
1	220322	1	2018	645900	1	1	39	1	85	0	26	66	2	1	4	40	85	81
1	220323	1	2018	449600	1	1	10	0	26	0	5	19	0	0	0	10	25	23
1	220381	1	2018	1034000	1	0	16	22	123	0	24	94	16	0	5	64	119	115
1	220382	1	2018	393800	1	0	21	0	64	0	17	49	3	0	1	23	59	62
1	220403	1	2018	454800	1	1	2	6	54	0	6	33	50	22	2	10	54	52
1	220421	1	2018	387600	1	1	3	4	35	0	8	29	0	1	1	7	35	32
1	220422	1	2018	337100	1	1	3	2	20	0	4	16	0	0	1	5	20	18
1	220502	1	2018	436800	1	0	0	25	56	0	9	48	17	23	1	25	56	55
1	220521	1	2018	237600	1	0	1	13	32	0	5	25	0	5	3	15	30	32
1	220523	1	2018	330200	1	1	0	16	39	0	8	29	8	4	0	16	38	39
1	220524	1	2018	361000	1	0	0	17	59	0	18	46	3	6	3	22	56	59
1	220581	1	2018	594300	1	0	10	25	56	0	8	46	0	2	2	36	53	52
1	220582	1	2018	212300	1	0	1	9	25	0	4	22	7	3	0	10	25	25
1	220602	1	2018	326900	1	0	22	0	62	0	8	50	47	4	3	27	57	60
1	220605	1	2018	211000	1	1	1	0	22	0	3	18	14	10	1	6	21	21
1	220621	1	2018	285800	1	1	3	0	12	0	0	10	5	0	0	6	9	12
1	220622	1	2018	136000	1	1	2	0	11	0	0	8	5	2	1	3	11	10
1	220623	1	2018	79000	1	0	0	0	3	0	0	2	1	1	0	0	3	3
1	220681	1	2018	156500	1	1	1	0	6	0	0	4	4	0	0	2	6	6
1	220702	1	2018	564900	1	1	0	2	41	0	11	24	2	1	2	18	41	40
1	220721	1	2018	573100	1	1	1	19	60	0	13	46	11	5	4	28	60	53
1	220722	1	2018	631900	1	1	0	12	62	0	15	40	14	20	0	19	62	60
1	220723	1	2018	272900	1	1	5	0	28	0	4	19	1	2	0	7	28	26
1	220781	1	2018	711300	1	1	0	0	60	0	17	40	1	1	0	0	60	59
1	220802	1	2018	487900	1	1	22	13	108	0	19	83	52	2	25	44	107	106
1	220821	1	2018	267000	1	1	11	0	40	0	12	25	4	0	2	17	39	39
1	220822	1	2018	357700	1	0	8	0	52	0	14	42	2	0	1	8	51	50
1	220881	1	2018	412100	1	0	5	0	45	0	16	38	5	2	4	10	45	44
1	220882	1	2018	384800	1	0	22	0	51	0	7	36	14	3	4	23	51	49
1	222401	1	2018	550100	1	0	8	20	58	0	11	40	34	1	3	28	54	50
1	222402	1	2018	112800	1	1	1	2	5	0	1	4	3	0	0	3	5	5
1	222403	1	2018	460200	1	0	0	16	35	0	3	30	19	0	2	16	31	33
1	222404	1	2018	228800	1	1	1	13	32	0	8	21	17	0	0	15	32	27
1	222405	1	2018	156800	1	0	1	4	10	0	3	7	4	0	1	5	10	9
1	222406	1	2018	171400	1	0	1	5	9	0	0	7	3	0	0	6	9	8
1	222424	1	2018	221600	1	0	7	12	26	0	3	19	2	2	2	19	26	25
1	222426	1	2018	199700	1	0	1	6	15	0	2	10	4	1	3	8	14	15
2	330203	1	2018	877793	1	1	89	58	365	0	71	273	110	277	57	168	330	344
2	330206	1	2018	414169	1	1	27	0	60	0	12	43	16	0	2	27	56	58
2	330211	1	2018	249594	1	1	3	3	18	0	1	14	16	1	4	7	18	17
2	330212	1	2018	871663	4	1	36	8	101	0	18	78	63	32	8	47	94	94
2	330225	1	2018	550451	1	1	9	7	36	0	6	26	11	0	2	20	31	32
2	330226	1	2018	632499	1	0	4	10	26	0	3	19	0	0	0	14	24	26
2	330281	1	2018	837336	1	1	18	0	47	0	12	32	3	1	4	23	33	46
2	330282	1	2018	1052731	1	1	64	0	102	0	17	69	0	1	11	66	95	96
2	330283	1	2018	483071	1	0	14	7	50	0	14	35	5	1	4	21	47	49
2	330402	1	2018	904639	1	1	0	69	143	0	40	103	49	89	9	75	135	130
2	330421	1	2018	393055	1	0	2	14	41	0	11	35	15	4	8	20	36	40
2	330424	1	2018	381805	1	0	1	9	18	0	12	14	2	2	1	10	13	16
2	330481	1	2018	690323	1	0	0	27	57	0	21	44	10	2	3	27	51	50
2	330482	1	2018	496290	1	0	0	8	31	0	11	25	12	2	3	10	31	30
2	330483	1	2018	697602	1	1	4	17	53	0	16	39	13	7	6	23	46	48
2	330502	1	2018	1116985	1	0	0	61	117	0	37	90	9	51	12	65	115	105
2	330521	1	2018	441394	1	0	6	1	28	0	9	20	4	1	1	7	23	28
2	330522	1	2018	634486	1	0	0	39	59	0	20	43	2	1	5	40	51	56
2	330523	1	2018	468548	2	0	0	20	51	0	9	32	0	14	9	20	47	50
2	330602	1	2018	759783	1	1	16	69	189	0	50	139	4	86	9	91	135	181
2	330621	1	2018	673746	1	1	3	9	28	0	4	26	0	8	1	12	24	26
2	330624	1	2018	435857	1	1	4	19	56	0	20	37	1	4	3	24	53	54
2	330681	1	2018	1085521	1	1	2	36	83	0	20	58	0	3	4	42	78	79
2	330682	1	2018	781235	1	1	4	18	51	0	17	40	0	8	5	24	41	50
2	330683	1	2018	728661	1	1	13	19	60	0	18	52	0	2	8	38	55	58
2	330702	1	2018	979129	1	1	22	34	133	0	50	98	1	47	7	60	104	114
2	330723	1	2018	344209	1	1	1	12	48	0	19	36	5	0	1	17	45	41
2	330726	1	2018	400687	1	1	25	3	87	0	15	58	12	1	6	31	76	76
2	330727	1	2018	213110	1	1	1	4	10	0	3	10	1	0	2	6	9	7
2	330781	1	2018	662997	1	1	7	27	83	0	35	60	1	0	9	38	77	80
2	330782	1	2018	800013	1	1	0	81	220	0	34	145	10	1	21	101	205	213
2	330783	1	2018	845021	1	0	3	69	130	0	61	86	1	3	11	76	116	121
2	330784	1	2018	610034	1	1	4	30	104	0	30	75	0	5	11	45	103	88
2	330802	1	2018	437242	2	1	8	56	152	0	67	96	0	88	18	68	132	129
2	330803	1	2018	412764	2	0	0	4	12	0	3	11	0	1	1	4	9	11
2	330822	1	2018	344993	1	0	0	28	69	0	45	51	3	1	10	29	59	66
2	330824	1	2018	361557	1	0	0	27	53	0	19	42	1	4	5	30	50	52
2	330825	1	2018	405002	2	0	0	10	43	0	19	34	1	3	3	14	34	40
2	330881	1	2018	616526	1	0	0	50	96	0	39	65	7	3	15	51	81	87
2	330902	1	2018	394040	1	0	0	8	24	0	5	20	9	5	4	8	21	23
2	330903	1	2018	319275	1	0	5	1	19	0	3	15	13	4	1	6	13	18
2	330921	1	2018	181930	2	0	1	1	6	0	4	4	4	1	2	2	6	4
2	330922	1	2018	76246	1	0	0	0	4	0	2	2	0	1	0	3	4	1
2	331002	1	2018	542771	1	1	14	26	70	0	14	50	13	2	9	42	60	67
2	331003	1	2018	613402	1	0	1	18	75	0	23	53	22	0	5	21	61	71
2	331004	1	2018	458064	1	1	20	10	67	0	22	48	1	3	8	34	60	63
2	331021	1	2018	433863	2	1	8	17	56	0	10	37	13	1	9	28	44	54
2	331022	1	2018	446604	1	0	4	18	34	0	12	29	1	0	7	22	32	32
2	331023	1	2018	601965	1	1	4	27	53	0	20	41	0	0	3	32	49	49
2	331024	1	2018	514974	1	0	4	14	47	0	18	36	3	1	6	19	40	44
2	331081	1	2018	1220090	1	1	3	67	149	0	45	110	67	0	10	72	144	138
2	331082	1	2018	1203580	2	0	17	19	108	0	36	89	0	2	8	43	97	105
2	331102	1	2018	409867	1	1	37	1	72	0	23	52	1	27	2	40	67	64
2	331121	1	2018	558848	1	1	1	16	47	0	11	33	3	1	6	18	47	44
2	331122	1	2018	468917	1	1	1	11	28	0	13	17	0	5	2	16	24	27
2	331123	1	2018	231819	1	1	8	5	23	0	13	16	2	1	2	14	22	22
2	331124	1	2018	241356	1	1	1	9	30	0	15	24	0	2	2	11	28	28
2	331125	1	2018	114025	1	0	4	2	9	0	0	7	0	2	0	6	8	7
2	331126	1	2018	205480	1	1	0	4	11	0	3	9	2	4	0	6	11	10
2	331127	1	2018	171545	1	1	0	7	12	0	3	6	0	1	1	7	12	12
2	331181	1	2018	290864	1	1	6	6	29	0	14	18	0	4	2	12	26	29
3	640105	1	2018	1416609	1	1	1	20	80	0	17	35	28	50	7	37	77	75
3	640121	1	2018	240893	1	1	0	4	17	0	1	2	0	3	0	8	14	17
3	640122	1	2018	258468	1	1	0	11	42	0	14	17	6	1	0	17	41	40
3	640181	1	2018	292275	1	1	0	7	36	0	8	14	5	2	2	16	34	35
3	640202	1	2018	306331	1	1	0	11	26	0	4	9	9	1	2	14	26	21
3	640205	1	2018	204352	1	1	0	1	12	0	0	0	0	0	0	3	12	10
3	640221	1	2018	288373	1	1	0	7	14	0	0	1	1	0	0	11	13	11
3	640302	1	2018	412613	1	1	1	16	49	0	18	17	10	5	2	28	46	44
3	640303	1	2018	201394	1	1	0	10	43	0	13	16	3	23	1	17	34	42
3	640323	1	2018	156571	1	0	0	1	15	0	2	0	2	1	1	4	15	15
3	640324	1	2018	330012	1	1	0	15	44	0	16	20	1	6	1	20	44	41
3	640381	1	2018	295575	1	1	0	2	20	0	4	6	0	1	0	4	15	20
3	640402	1	2018	423732	1	0	0	7	40	0	10	20	0	1	0	11	40	40
3	640422	1	2018	346994	1	1	0	14	97	0	27	48	3	14	1	25	91	95
3	640423	1	2018	155799	1	1	0	3	18	0	2	3	0	0	0	8	15	17
3	640424	1	2018	100977	1	1	0	0	7	0	0	0	0	0	0	1	3	4
3	640425	1	2018	196806	1	0	1	6	25	0	4	8	0	0	1	8	23	24
3	640502	1	2018	408396	1	1	2	16	48	0	25	23	5	2	0	27	45	43
3	640521	1	2018	346824	1	0	2	5	32	0	9	10	1	6	1	17	30	32
3	640522	1	2018	400425	1	0	0	3	23	0	4	10	0	0	0	8	20	21
1	220102	2	2018	724700	1	0	10	16	113	0	28	90	76	0	3	38	101	110
1	220103	2	2018	645500	1	0	19	8	96	0	18	79	83	0	4	27	86	95
1	220104	2	2018	735500	1	0	12	20	91	0	21	67	52	11	3	33	90	90
1	220105	2	2018	577600	1	0	13	16	79	4	10	47	55	20	0	29	74	78
1	220106	2	2018	657700	1	0	9	36	102	1	22	78	62	2	13	45	91	97
1	220112	2	2018	368200	1	0	17	7	86	0	20	63	7	1	8	40	77	83
1	220113	2	2018	673900	2	0	11	15	224	0	38	159	55	101	28	96	203	215
1	220122	2	2018	1061600	1	0	51	0	128	0	28	105	22	1	16	64	124	124
1	220182	2	2018	1235800	1	0	32	1	197	0	28	132	35	20	2	37	177	195
1	220183	2	2018	808700	1	0	18	30	192	0	34	142	56	0	13	84	174	188
1	220303	2	2018	680700	1	0	0	54	161	4	45	122	53	132	5	54	161	155
1	220322	2	2018	645900	1	1	19	23	102	0	21	81	7	0	7	42	101	101
1	220323	2	2018	449600	1	1	4	3	26	0	6	20	0	0	1	7	25	26
1	220381	2	2018	1034000	1	0	11	18	137	0	34	111	24	1	3	49	134	132
1	220382	2	2018	393800	1	0	5	11	39	0	5	26	2	3	1	16	36	35
1	220403	2	2018	454800	1	1	0	16	78	2	16	64	76	34	4	16	78	68
1	220421	2	2018	387600	1	1	4	6	39	0	4	30	2	0	0	12	39	38
1	220422	2	2018	337100	1	1	2	8	23	0	3	21	3	0	1	11	23	23
1	220502	2	2018	436800	1	0	0	22	58	26	6	45	33	23	0	24	56	58
1	220521	2	2018	237600	1	0	0	13	29	11	9	23	0	2	1	14	29	29
1	220523	2	2018	330200	1	1	0	19	40	10	10	33	5	5	4	19	40	39
1	220524	2	2018	361000	1	0	0	10	38	12	6	26	9	17	0	10	34	38
1	220581	2	2018	594300	1	0	3	35	77	11	13	53	7	7	8	40	70	64
1	220582	2	2018	212300	1	0	0	12	22	2	1	17	9	6	1	12	22	20
1	220602	2	2018	326900	1	0	2	23	46	0	9	31	33	3	6	30	40	41
1	220605	2	2018	211000	1	1	3	3	34	0	5	28	22	18	4	14	31	34
1	220621	2	2018	285800	1	1	0	10	32	2	5	22	4	1	1	13	21	30
1	220622	2	2018	136000	1	1	1	5	15	0	4	14	5	4	3	9	14	14
1	220623	2	2018	79000	1	1	0	1	8	0	2	4	5	2	1	3	8	7
1	220681	2	2018	156500	1	1	0	5	14	1	3	11	9	0	1	6	13	13
1	220702	2	2018	564900	1	1	0	2	36	0	7	19	3	1	2	17	36	35
1	220721	2	2018	573100	1	1	0	5	48	0	10	35	10	5	2	16	48	46
1	220722	2	2018	631900	1	1	2	16	80	0	15	57	18	28	2	25	80	78
1	220723	2	2018	272900	1	1	3	3	40	0	12	27	8	16	2	7	40	35
1	220781	2	2018	711300	1	1	0	0	50	0	14	34	2	0	0	6	50	48
1	220802	2	2018	487900	1	1	18	25	103	0	28	76	55	1	16	52	100	100
1	220821	2	2018	267000	1	1	1	4	24	0	6	18	5	0	1	5	24	23
1	220822	2	2018	357700	1	0	3	4	39	0	8	28	4	0	0	7	37	34
1	220881	2	2018	412100	1	0	7	9	78	0	20	60	6	1	9	20	74	77
1	220882	2	2018	384800	1	0	16	10	52	1	12	29	11	0	3	30	52	51
1	222401	2	2018	550100	1	0	5	37	66	4	5	43	28	3	3	43	65	58
1	222402	2	2018	112800	1	1	0	9	18	0	1	16	12	0	4	9	18	14
1	222403	2	2018	460200	1	0	2	15	31	6	6	28	10	3	3	17	28	30
1	222404	2	2018	228800	1	1	2	13	27	1	5	24	11	0	0	17	26	23
1	222405	2	2018	156800	1	0	1	5	15	0	6	9	4	1	1	7	14	13
1	222406	2	2018	171400	1	0	2	10	18	0	5	15	7	2	0	12	18	16
1	222424	2	2018	221600	1	0	1	10	14	0	4	11	3	0	1	11	14	12
1	222426	2	2018	199700	1	0	1	7	19	0	3	11	9	1	2	9	17	19
2	330203	2	2018	877793	1	1	143	61	457	0	88	294	126	342	48	240	418	417
2	330206	2	2018	414169	1	1	49	0	95	0	15	71	38	1	13	51	92	89
2	330211	2	2018	249594	1	1	2	2	19	0	1	15	15	1	2	5	16	18
2	330212	2	2018	871663	4	1	33	20	146	0	18	108	78	46	15	53	137	135
2	330225	2	2018	550451	1	1	1	16	31	0	9	29	5	1	3	18	29	31
2	330226	2	2018	632499	1	0	6	14	33	0	10	20	3	0	2	20	33	31
2	330281	2	2018	837336	1	1	40	0	63	0	13	48	0	0	1	42	51	61
2	330282	2	2018	1052731	1	1	57	1	124	0	10	78	1	2	20	59	115	121
2	330283	2	2018	483071	1	0	8	13	61	0	9	48	10	2	6	22	56	58
2	330402	2	2018	904639	1	1	1	92	172	0	47	119	45	103	6	98	160	159
2	330421	2	2018	393055	1	0	0	13	52	0	16	33	20	3	7	17	46	47
2	330424	2	2018	381805	1	0	0	15	25	2	7	18	2	0	4	15	24	24
2	330481	2	2018	690323	1	0	0	24	67	0	20	46	7	4	3	25	57	58
2	330482	2	2018	496290	1	1	1	15	44	1	7	28	24	6	3	18	42	42
2	330483	2	2018	697602	1	1	2	35	76	3	12	52	24	6	7	37	66	69
2	330502	2	2018	1116985	1	0	1	68	172	0	45	124	13	87	22	76	166	159
2	330521	2	2018	441394	1	0	1	14	41	0	11	29	12	3	4	16	30	39
2	330522	2	2018	634486	1	0	0	27	52	0	15	36	7	1	2	28	43	49
2	330523	2	2018	468548	2	0	0	41	74	0	26	45	0	24	7	41	71	67
2	330602	2	2018	759783	1	1	26	70	218	0	54	129	4	90	14	98	152	204
2	330621	2	2018	673746	1	1	1	30	60	0	9	43	4	4	3	32	56	56
2	330624	2	2018	435857	1	1	5	21	74	0	33	58	0	4	11	26	66	66
2	330681	2	2018	1085521	1	1	4	54	135	0	34	83	1	10	5	63	121	132
2	330682	2	2018	781235	1	1	8	24	70	0	21	45	0	11	4	32	61	69
2	330683	2	2018	728661	1	1	11	25	78	0	19	55	1	1	2	38	69	72
2	330702	2	2018	979129	1	1	36	59	238	0	78	168	8	74	18	96	206	195
2	330723	2	2018	344209	1	1	2	22	52	0	16	38	9	0	1	24	43	48
2	330726	2	2018	400687	1	1	7	21	45	0	9	31	3	0	5	29	45	41
2	330727	2	2018	213110	1	1	0	5	9	0	1	7	0	0	0	5	6	9
2	330781	2	2018	662997	1	1	6	31	92	0	46	65	1	0	7	40	83	78
2	330782	2	2018	800013	1	1	0	143	313	0	43	208	0	1	26	152	291	287
2	330783	2	2018	845021	1	0	0	89	126	0	41	76	0	2	9	92	112	117
2	330784	2	2018	610034	1	1	15	52	127	0	31	89	3	3	7	67	118	113
2	330802	2	2018	437242	2	1	1	73	139	48	76	95	0	80	9	75	122	116
2	330803	2	2018	412764	2	0	0	3	24	6	8	15	1	3	1	6	18	23
2	330822	2	2018	344993	1	0	0	34	73	22	41	52	4	6	2	34	62	66
2	330824	2	2018	361557	1	0	0	25	52	8	25	40	0	1	7	27	47	47
2	330825	2	2018	405002	2	0	0	31	53	16	27	39	1	7	3	33	45	50
2	330881	2	2018	616526	1	0	0	35	90	6	41	58	3	4	10	35	80	85
2	330902	2	2018	394040	1	0	5	9	30	0	6	24	17	4	2	14	28	28
2	330903	2	2018	319275	1	0	5	5	27	0	8	20	12	1	5	10	21	25
2	330921	2	2018	181930	2	0	0	0	7	0	4	7	2	0	1	1	5	7
2	330922	2	2018	76246	1	0	0	0	3	0	1	1	1	1	0	2	2	3
2	331002	2	2018	542771	1	1	9	43	98	0	21	68	14	0	8	52	84	93
2	331003	2	2018	613402	1	1	2	30	68	0	17	57	25	0	5	35	56	59
2	331004	2	2018	458064	1	1	18	21	76	0	21	52	4	15	10	42	60	73
2	331021	2	2018	433863	2	1	5	31	65	0	12	50	13	0	8	37	63	63
2	331022	2	2018	446604	1	0	10	19	53	0	22	42	3	2	7	35	51	51
2	331023	2	2018	601965	1	1	2	29	67	0	21	47	3	0	4	32	62	60
2	331024	2	2018	514974	1	0	1	28	60	0	25	42	4	0	5	29	53	56
2	331081	2	2018	1220090	1	1	1	109	247	0	59	171	104	5	15	117	242	234
2	331082	2	2018	1203580	2	0	9	50	138	0	46	104	2	0	19	61	122	122
2	331102	2	2018	409867	1	1	34	14	83	0	22	58	5	36	7	51	76	79
2	331121	2	2018	558848	1	1	0	21	49	0	10	34	2	2	2	21	49	46
2	331122	2	2018	468917	1	1	3	21	48	0	13	34	0	9	0	25	44	46
2	331123	2	2018	231819	1	1	1	8	31	0	8	22	2	0	5	12	24	28
2	331124	2	2018	241356	1	1	0	24	43	0	16	26	2	2	9	25	42	42
2	331125	2	2018	114025	1	0	0	8	13	0	5	10	0	3	1	8	12	10
2	331126	2	2018	205480	1	1	2	5	12	0	4	7	3	4	1	8	10	12
2	331127	2	2018	171545	1	1	1	6	19	0	5	14	0	2	0	10	19	16
2	331181	2	2018	290864	1	1	3	7	25	0	8	18	1	5	2	10	19	24
3	640105	2	2018	1416609	1	1	0	30	104	0	25	55	38	72	3	49	95	101
3	640121	2	2018	240893	1	1	0	9	32	1	11	17	2	7	3	14	24	30
3	640122	2	2018	258468	1	1	0	9	33	0	12	15	9	0	0	16	32	31
3	640181	2	2018	292275	1	1	1	9	23	0	13	13	4	2	4	12	19	21
3	640202	2	2018	306331	1	1	0	8	25	3	10	18	11	2	7	12	22	23
3	640205	2	2018	204352	1	1	0	3	12	0	3	8	9	1	1	7	10	12
3	640221	2	2018	288373	1	1	0	6	10	2	4	8	1	3	0	8	10	9
3	640302	2	2018	412613	1	1	3	14	57	0	23	35	6	21	5	32	56	50
3	640303	2	2018	201394	1	1	0	6	31	0	8	23	4	28	1	9	24	30
3	640323	2	2018	156571	1	0	0	7	16	6	12	9	8	2	5	10	16	16
3	640324	2	2018	330012	1	1	0	7	36	0	15	18	2	4	1	14	36	34
3	640381	2	2018	295575	1	1	0	6	31	0	15	17	1	0	3	11	30	29
3	640402	2	2018	423732	1	0	0	10	31	0	9	18	2	1	1	17	30	31
3	640422	2	2018	346994	1	1	1	21	88	0	27	48	2	5	3	31	76	82
3	640423	2	2018	155799	1	1	0	5	8	0	1	6	0	1	1	5	8	7
3	640424	2	2018	100977	1	1	0	0	7	0	1	2	0	0	1	2	5	6
3	640425	2	2018	196806	1	0	1	5	17	0	9	7	1	1	0	7	17	17
3	640502	2	2018	408396	1	1	0	19	40	0	28	20	2	0	1	27	40	37
3	640521	2	2018	346824	1	0	1	8	25	0	14	18	0	8	1	13	25	23
3	640522	2	2018	400425	1	0	0	9	41	0	12	23	1	0	4	13	38	39
1	220102	3	2018	724700	1	0	6	36	94	3	19	64	56	1	9	42	87	93
1	220103	3	2018	645500	1	0	0	24	43	4	10	29	32	4	3	24	41	41
1	220104	3	2018	735500	1	0	2	27	45	16	11	34	23	12	1	30	45	45
1	220105	3	2018	577600	1	0	11	23	56	18	5	43	40	15	0	37	54	54
1	220106	3	2018	657700	1	0	4	18	56	16	11	38	31	0	7	24	43	52
1	220112	3	2018	368200	1	0	2	15	80	0	16	55	15	12	0	18	72	77
1	220113	3	2018	673900	2	0	2	60	161	0	21	105	55	85	6	78	148	159
1	220122	3	2018	1061600	1	0	48	5	121	0	33	88	15	2	11	64	116	118
1	220182	3	2018	1235800	1	0	35	6	74	0	16	49	18	0	5	44	72	73
1	220183	3	2018	808700	1	0	7	10	140	0	20	106	44	1	8	53	130	135
1	220303	3	2018	680700	1	0	0	51	98	21	21	69	45	75	9	52	93	97
1	220322	3	2018	645900	1	1	0	82	176	0	49	129	15	2	9	83	154	162
1	220323	3	2018	449600	1	1	0	23	45	16	11	33	1	0	1	23	45	45
1	220381	3	2018	1034000	1	0	0	48	178	45	48	128	33	3	2	66	171	166
1	220382	3	2018	393800	1	1	0	24	57	0	9	44	5	12	5	27	55	54
1	220403	3	2018	454800	1	1	0	35	65	15	9	45	65	26	3	35	65	64
1	220421	3	2018	387600	1	1	0	16	34	0	4	24	2	2	0	16	34	33
1	220422	3	2018	337100	1	1	0	8	14	1	2	11	3	1	0	8	14	12
1	220502	3	2018	436800	1	0	0	22	41	11	11	26	15	17	0	22	40	41
1	220521	3	2018	237600	1	1	0	12	25	24	8	19	0	6	0	12	23	25
1	220523	3	2018	330200	1	1	0	18	36	16	6	28	6	4	2	18	35	35
1	220524	3	2018	361000	1	0	0	11	22	18	3	18	2	6	1	11	20	22
1	220581	3	2018	594300	1	0	2	41	78	66	18	58	3	5	5	44	75	71
1	220582	3	2018	212300	1	0	0	16	33	33	8	23	6	3	1	16	31	33
1	220602	3	2018	326900	1	0	0	28	49	8	9	40	23	6	8	28	42	46
1	220605	3	2018	211000	1	1	0	10	24	0	1	17	11	15	1	10	22	24
1	220621	3	2018	285800	1	1	1	5	9	0	2	7	3	0	0	6	9	9
1	220622	3	2018	136000	1	1	0	7	8	0	3	5	2	4	1	7	8	7
1	220623	3	2018	79000	1	1	0	0	8	0	3	8	2	3	0	0	8	8
1	220681	3	2018	156500	1	1	0	9	18	4	3	13	10	0	1	9	18	15
1	220702	3	2018	564900	1	1	14	12	59	0	15	44	4	1	2	26	59	57
1	220721	3	2018	573100	1	1	12	10	53	35	9	43	7	3	7	22	53	53
1	220722	3	2018	631900	1	1	0	36	85	51	14	52	31	31	0	36	85	83
1	220723	3	2018	272900	1	1	2	3	23	0	5	13	5	2	1	10	23	23
1	220781	3	2018	711300	1	1	0	1	64	7	6	35	4	1	0	2	63	63
1	220802	3	2018	487900	1	1	9	18	66	0	17	43	41	3	5	33	66	66
1	220821	3	2018	267000	1	1	1	6	27	0	4	18	4	1	0	10	27	27
1	220822	3	2018	357700	1	1	0	8	30	22	7	24	1	1	1	10	29	29
1	220881	3	2018	412100	1	0	0	23	65	0	19	41	11	1	5	24	65	63
1	220882	3	2018	384800	1	0	1	21	41	9	9	29	7	1	1	28	41	41
1	222401	3	2018	550100	1	0	5	31	61	49	10	42	25	2	4	37	58	58
1	222402	3	2018	112800	1	1	0	4	8	0	0	8	6	3	1	4	7	7
1	222403	3	2018	460200	1	0	0	6	28	25	7	21	13	3	1	7	24	25
1	222404	3	2018	228800	1	1	1	21	34	19	9	25	15	1	1	23	33	29
1	222405	3	2018	156800	1	0	1	7	14	10	2	9	10	1	0	8	14	12
1	222406	3	2018	171400	1	0	1	9	12	0	2	8	10	1	0	10	12	9
1	222424	3	2018	221600	1	0	1	3	5	0	0	5	1	1	1	4	5	5
1	222426	3	2018	199700	1	0	0	5	18	0	1	14	13	0	1	5	16	18
2	330203	3	2018	877793	1	1	80	150	423	0	92	299	124	301	56	253	394	401
2	330206	3	2018	414169	1	1	36	0	76	0	11	63	29	2	7	37	72	72
2	330211	3	2018	249594	1	1	1	5	24	0	5	16	15	2	3	6	24	24
2	330212	3	2018	871663	4	1	62	5	146	0	29	98	74	42	18	68	136	135
2	330225	3	2018	550451	1	1	9	20	49	0	11	30	8	0	5	32	40	47
2	330226	3	2018	632499	1	0	9	23	48	0	10	29	3	0	3	33	48	47
2	330281	3	2018	837336	1	1	35	0	55	0	20	44	3	4	6	37	45	51
2	330282	3	2018	1052731	1	1	54	1	120	0	11	82	2	4	15	56	99	118
2	330283	3	2018	483071	1	0	7	17	59	0	9	42	9	0	5	24	56	56
2	330402	3	2018	904639	1	1	1	72	156	0	50	107	56	100	8	91	152	143
2	330421	3	2018	393055	1	0	0	17	30	19	3	20	14	1	3	19	27	27
2	330424	3	2018	381805	1	0	0	12	19	1	10	11	2	0	1	12	17	16
2	330481	3	2018	690323	1	0	1	23	53	11	17	31	8	1	1	24	49	49
2	330482	3	2018	496290	1	1	1	12	35	7	12	29	11	3	2	15	30	33
2	330483	3	2018	697602	1	1	0	34	69	12	12	50	16	5	5	34	53	63
2	330502	3	2018	1116985	1	0	0	87	179	154	40	121	15	82	15	93	175	163
2	330521	3	2018	441394	1	0	0	25	44	44	18	30	4	2	2	26	37	40
2	330522	3	2018	634486	1	0	0	37	66	27	31	42	12	1	5	38	54	64
2	330523	3	2018	468548	2	0	0	33	61	15	19	44	0	20	2	35	55	56
2	330602	3	2018	759783	1	1	11	60	178	0	51	124	2	75	9	75	110	151
2	330621	3	2018	673746	1	1	3	33	55	10	10	41	3	4	5	38	53	55
2	330624	3	2018	435857	1	1	3	25	64	5	24	39	2	6	11	30	59	61
2	330681	3	2018	1085521	1	1	4	41	115	57	31	75	1	6	7	50	105	115
2	330682	3	2018	781235	1	1	7	22	53	0	11	34	0	11	2	29	48	53
2	330683	3	2018	728661	1	1	11	23	69	2	20	47	2	1	2	37	56	64
2	330702	3	2018	979129	1	1	23	72	206	102	71	123	12	60	11	100	176	167
2	330723	3	2018	344209	1	1	1	19	37	37	8	26	12	1	2	22	34	36
2	330726	3	2018	400687	1	1	18	14	58	46	14	32	5	0	3	32	53	55
2	330727	3	2018	213110	1	1	0	4	10	1	4	8	0	0	1	4	9	9
2	330781	3	2018	662997	1	1	5	50	102	23	54	68	5	0	10	59	91	99
2	330782	3	2018	800013	1	1	0	102	228	34	37	136	3	2	16	117	216	210
2	330783	3	2018	845021	1	0	0	71	101	46	39	66	0	1	3	76	85	98
2	330784	3	2018	610034	1	1	8	46	108	52	33	74	0	0	7	64	85	92
2	330802	3	2018	437242	2	1	2	68	143	143	73	91	0	75	14	79	119	130
2	330803	3	2018	412764	2	0	0	7	31	11	6	28	1	4	2	8	27	30
2	330822	3	2018	344993	1	0	0	42	81	73	40	54	3	2	2	43	61	72
2	330824	3	2018	361557	1	0	0	13	31	9	13	22	0	1	2	15	31	26
2	330825	3	2018	405002	2	0	1	21	55	30	22	37	2	9	10	25	48	52
2	330881	3	2018	616526	1	0	0	39	89	89	47	63	7	1	5	43	78	83
2	330902	3	2018	394040	1	0	1	15	40	0	10	28	14	7	5	16	38	36
2	330903	3	2018	319275	1	0	9	3	21	0	8	11	13	2	7	12	16	20
2	330921	3	2018	181930	2	0	0	2	11	0	7	11	4	2	1	4	11	11
2	330922	3	2018	76246	1	0	0	0	1	0	0	0	1	0	0	0	1	1
2	331002	3	2018	542771	1	1	3	39	85	1	21	56	26	3	8	44	75	82
2	331003	3	2018	613402	1	1	2	42	69	45	19	48	27	1	5	45	55	60
2	331004	3	2018	458064	1	1	16	29	85	27	21	59	0	23	8	51	70	77
2	331021	3	2018	433863	2	1	5	28	49	49	8	28	16	1	2	33	45	45
2	331022	3	2018	446604	1	0	7	16	47	41	20	34	1	1	4	24	42	42
2	331023	3	2018	601965	1	1	1	32	54	11	22	33	1	0	2	37	48	53
2	331024	3	2018	514974	1	0	5	29	65	2	23	50	1	0	9	40	61	61
2	331081	3	2018	1220090	1	1	0	104	201	85	41	150	77	6	14	105	200	187
2	331082	3	2018	1203580	2	0	5	65	145	138	46	106	0	5	15	74	131	136
2	331102	3	2018	409867	1	1	24	16	89	9	24	59	9	27	9	48	82	84
2	331121	3	2018	558848	1	1	0	17	36	29	10	23	3	3	2	18	33	34
2	331122	3	2018	468917	1	1	2	14	39	0	11	30	1	9	3	16	34	38
2	331123	3	2018	231819	1	1	1	9	19	17	6	16	1	1	2	11	18	16
2	331124	3	2018	241356	1	1	0	16	27	27	12	25	0	2	4	16	26	25
2	331125	3	2018	114025	1	1	0	8	17	13	2	14	0	2	1	8	14	15
2	331126	3	2018	205480	1	1	0	12	18	15	9	12	2	4	1	13	18	17
2	331127	3	2018	171545	1	1	0	6	15	15	2	6	0	5	0	7	13	13
2	331181	3	2018	290864	1	1	0	13	30	29	6	25	0	4	2	14	23	26
3	640105	3	2018	1416609	1	1	1	45	110	40	30	58	31	80	5	66	107	107
3	640121	3	2018	240893	1	1	0	5	25	11	13	16	3	11	1	11	20	23
3	640122	3	2018	258468	1	1	0	11	31	3	17	21	5	0	0	17	29	30
3	640181	3	2018	292275	1	1	0	8	22	3	15	12	6	0	8	11	18	18
3	640202	3	2018	306331	1	1	0	14	24	14	7	18	13	6	3	14	23	21
3	640205	3	2018	204352	1	1	0	12	20	20	5	10	9	1	1	15	17	19
3	640221	3	2018	288373	1	1	0	7	18	17	10	8	2	3	1	11	18	16
3	640302	3	2018	412613	1	1	0	16	35	9	15	19	2	4	2	22	31	30
3	640303	3	2018	201394	1	1	0	6	26	0	9	11	4	16	1	9	23	25
3	640323	3	2018	156571	1	0	0	3	11	11	6	6	2	4	1	4	11	11
3	640324	3	2018	330012	1	1	0	12	34	22	12	14	0	9	1	21	33	34
3	640381	3	2018	295575	1	1	1	7	17	1	11	9	2	3	1	11	14	15
3	640402	3	2018	423732	1	1	0	16	36	0	5	21	4	0	0	21	35	36
3	640422	3	2018	346994	1	1	0	11	58	0	21	27	0	1	2	17	50	58
3	640423	3	2018	155799	1	1	0	2	12	0	4	8	1	5	0	7	12	12
3	640424	3	2018	100977	1	1	0	3	5	0	1	2	1	0	0	3	5	3
3	640425	3	2018	196806	1	0	0	5	13	0	5	9	0	2	2	7	12	12
3	640502	3	2018	408396	1	1	0	20	40	0	22	18	3	0	3	31	40	35
3	640521	3	2018	346824	1	0	3	6	40	0	18	21	3	18	0	17	39	38
3	640522	3	2018	400425	1	0	0	9	34	0	5	19	1	0	0	13	32	31
1	220102	4	2018	724700	1	0	1	18	80	2	10	43	51	0	3	30	78	79
1	220103	4	2018	645500	1	0	0	32	55	1	7	49	38	1	6	33	53	54
1	220104	4	2018	735500	1	0	0	12	17	15	7	12	7	4	0	14	17	17
1	220105	4	2018	577600	1	0	1	27	65	40	11	41	43	24	1	31	60	63
1	220106	4	2018	657700	1	0	0	21	36	6	9	33	21	0	10	21	31	34
1	220112	4	2018	368200	1	0	0	18	84	82	13	57	32	1	0	25	76	82
1	220113	4	2018	673900	2	0	8	77	222	7	33	166	74	131	37	112	192	187
1	220122	4	2018	1061600	1	0	9	34	96	32	30	79	18	2	17	55	89	95
1	220182	4	2018	1235800	1	0	20	41	90	3	14	73	16	1	6	71	89	89
1	220183	4	2018	808700	1	0	5	39	102	16	20	78	34	1	10	48	94	97
1	220303	4	2018	680700	1	0	0	88	179	107	51	143	56	142	33	92	160	174
1	220322	4	2018	645900	1	1	0	25	47	10	10	31	7	0	1	25	37	43
1	220323	4	2018	449600	1	1	0	28	46	45	14	38	2	0	3	28	44	45
1	220381	4	2018	1034000	1	1	0	74	160	28	31	112	32	1	7	96	158	155
1	220382	4	2018	393800	1	1	0	41	71	19	12	52	12	22	3	42	68	68
1	220403	4	2018	454800	1	1	2	46	60	57	11	43	49	25	2	49	60	56
1	220421	4	2018	387600	1	1	0	32	37	13	10	37	2	1	0	32	37	34
1	220422	4	2018	337100	1	1	1	10	13	13	5	12	2	0	1	11	13	9
1	220502	4	2018	436800	1	1	0	24	35	35	4	22	15	10	0	24	34	35
1	220521	4	2018	237600	1	1	0	12	28	28	3	24	0	2	0	14	28	27
1	220523	4	2018	330200	1	1	0	14	40	40	5	25	6	3	3	19	31	39
1	220524	4	2018	361000	1	0	0	25	36	29	11	31	2	6	2	26	34	35
1	220581	4	2018	594300	1	1	0	29	57	57	15	45	4	2	5	30	51	50
1	220582	4	2018	212300	1	1	0	7	16	16	5	11	2	1	2	7	12	16
1	220602	4	2018	326900	1	1	1	23	39	23	6	28	20	2	5	24	38	37
1	220605	4	2018	211000	1	1	0	15	24	8	3	18	13	13	3	15	22	24
1	220621	4	2018	285800	1	1	0	6	25	18	6	13	11	1	2	6	20	23
1	220622	4	2018	136000	1	1	0	4	8	6	1	8	2	5	1	5	8	8
1	220623	4	2018	79000	1	1	0	4	6	3	3	5	2	2	2	4	5	6
1	220681	4	2018	156500	1	1	0	10	20	17	5	15	13	0	1	10	18	19
1	220702	4	2018	564900	1	1	6	17	46	5	3	23	5	2	0	24	46	44
1	220721	4	2018	573100	1	1	11	8	38	23	6	24	4	2	0	19	38	38
1	220722	4	2018	631900	1	1	1	28	62	34	16	47	12	16	6	29	62	62
1	220723	4	2018	272900	1	1	7	4	25	12	4	15	5	1	1	17	25	22
1	220781	4	2018	711300	1	1	3	17	91	53	17	54	8	3	0	22	88	91
1	220802	4	2018	487900	1	1	4	18	55	2	11	45	32	1	6	31	55	54
1	220821	4	2018	267000	1	1	2	2	21	2	2	14	3	0	3	9	21	20
1	220822	4	2018	357700	1	1	1	15	42	15	7	32	1	1	4	19	42	42
1	220881	4	2018	412100	1	0	1	16	47	4	12	34	5	3	4	22	47	45
1	220882	4	2018	384800	1	0	2	13	56	31	7	35	5	2	7	21	56	52
1	222401	4	2018	550100	1	0	2	26	43	40	4	25	23	4	2	29	39	39
1	222402	4	2018	112800	1	1	0	6	8	2	2	5	6	2	1	7	8	7
1	222403	4	2018	460200	1	0	0	8	18	9	0	12	7	1	0	8	16	17
1	222404	4	2018	228800	1	1	0	19	25	22	4	17	16	0	1	19	25	24
1	222405	4	2018	156800	1	0	0	4	8	6	1	7	3	0	0	4	8	6
1	222406	4	2018	171400	1	0	0	3	9	1	3	5	3	1	0	4	7	9
1	222424	4	2018	221600	1	0	0	3	4	3	0	3	1	0	0	3	4	3
1	222426	4	2018	199700	1	0	0	6	9	2	2	7	5	0	0	6	8	7
2	330203	4	2018	877793	1	1	52	148	375	0	70	247	106	265	30	212	342	351
2	330206	4	2018	414169	1	1	26	0	60	47	9	46	24	2	6	26	58	55
2	330211	4	2018	249594	1	1	3	6	21	7	2	15	20	1	3	9	21	21
2	330212	4	2018	871663	4	1	49	8	131	76	20	97	55	32	15	57	126	122
2	330225	4	2018	550451	1	1	5	19	44	12	9	32	7	0	3	26	39	42
2	330226	4	2018	632499	1	0	2	14	37	19	9	25	2	0	2	16	30	37
2	330281	4	2018	837336	1	1	25	0	51	9	12	31	2	1	1	27	38	50
2	330282	4	2018	1052731	1	1	50	0	92	61	9	60	0	5	14	51	84	90
2	330283	4	2018	483071	1	0	1	16	38	34	6	26	7	0	3	17	33	38
2	330402	4	2018	904639	1	1	0	64	131	33	34	78	51	72	6	72	130	125
2	330421	4	2018	393055	1	0	0	23	41	25	7	25	25	1	2	29	38	38
2	330424	4	2018	381805	1	0	0	9	15	7	4	13	3	0	0	9	13	15
2	330481	4	2018	690323	1	0	1	28	56	50	17	33	7	1	3	29	51	53
2	330482	4	2018	496290	1	1	0	14	24	24	10	15	9	1	2	14	21	22
2	330483	4	2018	697602	1	1	0	30	57	36	10	37	15	2	3	30	49	55
2	330502	4	2018	1116985	1	0	1	82	152	152	34	103	13	60	16	86	146	141
2	330521	4	2018	441394	1	0	0	20	28	28	13	23	5	2	3	21	24	26
2	330522	4	2018	634486	1	0	0	29	43	40	22	25	6	2	7	29	31	43
2	330523	4	2018	468548	2	0	0	23	33	26	5	26	1	14	2	23	32	32
2	330602	4	2018	759783	1	1	13	71	157	138	46	112	3	82	13	89	116	139
2	330621	4	2018	673746	1	1	2	23	41	13	13	34	4	7	6	25	41	40
2	330624	4	2018	435857	1	1	0	17	53	50	15	31	2	6	8	17	51	52
2	330681	4	2018	1085521	1	1	1	53	130	55	25	80	0	9	9	61	120	127
2	330682	4	2018	781235	1	1	6	26	60	37	19	42	0	9	5	35	53	58
2	330683	4	2018	728661	1	1	13	29	90	44	29	56	3	5	4	42	75	83
2	330702	4	2018	979129	1	1	14	71	178	132	42	133	5	49	15	85	154	167
2	330723	4	2018	344209	1	1	1	22	28	4	11	18	2	0	2	24	27	26
2	330726	4	2018	400687	1	1	4	26	62	52	15	40	4	0	2	31	61	60
2	330727	4	2018	213110	1	1	0	2	7	5	2	5	0	0	0	2	7	6
2	330781	4	2018	662997	1	1	7	38	81	34	40	55	1	0	6	45	72	74
2	330782	4	2018	800013	1	1	0	77	182	181	28	114	1	2	11	89	174	173
2	330783	4	2018	845021	1	0	0	103	128	121	52	87	0	1	9	105	119	124
2	330784	4	2018	610034	1	1	10	63	127	88	36	67	0	3	9	77	98	115
2	330802	4	2018	437242	2	1	1	52	98	32	43	65	1	53	9	55	87	90
2	330803	4	2018	412764	2	0	0	7	24	13	10	22	0	2	2	7	21	23
2	330822	4	2018	344993	1	0	1	21	53	43	26	36	2	4	4	24	44	49
2	330824	4	2018	361557	1	0	1	24	38	29	14	26	0	0	2	25	37	33
2	330825	4	2018	405002	2	0	0	27	65	48	19	51	4	9	5	28	56	60
2	330881	4	2018	616526	1	0	2	29	71	71	30	56	4	7	4	32	62	66
2	330902	4	2018	394040	1	0	1	10	33	6	9	21	12	7	2	11	30	30
2	330903	4	2018	319275	1	0	5	12	31	15	7	21	12	2	5	17	29	30
2	330921	4	2018	181930	2	0	0	0	5	2	4	5	2	0	1	0	5	5
2	330922	4	2018	76246	1	0	0	0	3	1	2	1	1	1	0	2	3	2
2	331002	4	2018	542771	1	1	3	35	66	49	16	47	14	2	10	39	65	62
2	331003	4	2018	613402	1	1	0	36	71	41	19	52	32	1	7	42	60	66
2	331004	4	2018	458064	1	1	3	26	48	31	12	37	1	9	3	29	37	48
2	331021	4	2018	433863	2	1	2	24	47	47	5	30	14	1	8	28	46	43
2	331022	4	2018	446604	1	0	0	19	37	37	12	24	1	0	5	21	32	32
2	331023	4	2018	601965	1	1	0	17	30	26	6	22	0	0	1	17	27	28
2	331024	4	2018	514974	1	0	0	14	33	7	9	18	1	0	3	15	27	33
2	331081	4	2018	1220090	1	1	0	56	121	106	31	82	62	7	12	65	121	113
2	331082	4	2018	1203580	2	0	6	55	112	108	29	79	2	5	14	62	100	104
2	331102	4	2018	409867	1	1	15	21	77	23	22	52	4	26	4	46	72	73
2	331121	4	2018	558848	1	1	0	32	46	41	14	30	3	2	3	32	44	43
2	331122	4	2018	468917	1	1	0	19	50	4	18	38	0	10	1	21	43	47
2	331123	4	2018	231819	1	1	0	6	11	10	6	9	0	0	3	7	10	10
2	331124	4	2018	241356	1	1	0	16	35	34	10	24	0	2	3	17	32	31
2	331125	4	2018	114025	1	1	0	6	15	10	5	8	1	3	0	6	14	11
2	331126	4	2018	205480	1	1	0	8	11	8	5	8	1	3	2	8	10	11
2	331127	4	2018	171545	1	1	0	5	6	6	4	5	0	2	0	5	6	6
2	331181	4	2018	290864	1	1	0	4	21	14	10	17	0	3	2	9	19	20
3	640105	4	2018	1416609	1	1	2	41	90	80	26	54	21	56	0	59	86	87
3	640121	4	2018	240893	1	1	0	5	31	5	15	21	3	18	1	7	19	28
3	640122	4	2018	258468	1	1	0	5	15	15	5	6	4	0	2	7	13	15
3	640181	4	2018	292275	1	1	1	4	17	7	10	14	2	3	3	8	16	15
3	640202	4	2018	306331	1	1	0	5	19	10	8	11	8	6	1	9	18	18
3	640205	4	2018	204352	1	1	0	11	27	27	11	15	14	6	2	20	27	23
3	640221	4	2018	288373	1	1	0	4	8	8	5	5	1	0	0	5	8	8
3	640302	4	2018	412613	1	1	1	13	30	27	12	13	4	13	1	21	25	26
3	640303	4	2018	201394	1	1	0	5	30	10	7	14	5	1	0	8	27	30
3	640323	4	2018	156571	1	1	0	6	11	11	6	5	4	3	0	8	11	10
3	640324	4	2018	330012	1	1	0	6	25	16	8	12	2	8	1	19	25	25
3	640381	4	2018	295575	1	1	1	8	17	10	9	7	1	1	1	11	15	14
3	640402	4	2018	423732	1	1	0	11	27	0	4	12	2	2	0	18	25	27
3	640422	4	2018	346994	1	1	0	12	38	0	6	21	2	0	1	15	32	38
3	640423	4	2018	155799	1	1	1	3	10	0	4	5	0	5	0	5	10	9
3	640424	4	2018	100977	1	1	0	1	2	0	0	1	0	0	1	1	2	2
3	640425	4	2018	196806	1	0	0	8	14	0	2	9	0	3	1	11	14	13
3	640502	4	2018	408396	1	1	0	24	46	12	28	19	1	0	3	35	46	42
3	640521	4	2018	346824	1	0	0	8	24	6	16	15	1	12	1	14	24	23
3	640522	4	2018	400425	1	0	0	6	30	0	8	20	0	1	2	16	27	27
1	220102	1	2019	724700	1	0	1	41	91	34	27	55	57	0	11	44	54	90
1	220103	1	2019	645500	1	0	0	21	41	18	6	29	26	0	1	21	23	41
1	220104	1	2019	735500	1	0	1	21	39	21	10	27	17	5	1	22	24	39
1	220105	1	2019	577600	1	0	1	26	52	45	8	38	29	10	5	28	32	52
1	220106	1	2019	657700	1	0	0	35	64	58	9	54	31	0	7	37	39	60
1	220112	1	2019	368200	1	0	0	28	55	38	13	32	11	2	0	28	28	52
1	220113	1	2019	673900	2	0	0	158	299	9	41	205	85	180	77	174	208	275
1	220122	1	2019	1061600	1	0	2	61	105	68	26	73	17	0	14	67	73	101
1	220182	1	2019	1235800	1	0	0	35	62	46	10	42	10	1	2	38	38	60
1	220183	1	2019	808700	1	0	1	47	97	58	15	75	24	1	13	55	67	95
1	220303	1	2019	680700	1	0	0	114	227	74	39	161	93	140	32	121	150	198
1	220322	1	2019	645900	1	1	0	22	52	34	9	37	2	0	5	22	31	50
1	220323	1	2019	449600	1	1	0	17	32	23	7	24	0	0	3	17	17	31
1	220381	1	2019	1034000	1	1	0	47	97	25	25	75	22	0	6	49	50	91
1	220382	1	2019	393800	1	1	0	26	54	52	6	34	5	2	4	27	30	52
1	220403	1	2019	454800	1	1	0	20	33	30	5	25	22	18	0	21	21	31
1	220421	1	2019	387600	1	1	0	22	44	44	8	33	2	1	1	22	22	42
1	220422	1	2019	337100	1	1	0	15	19	18	5	15	0	0	3	15	15	18
1	220502	1	2019	436100	1	1	0	18	35	15	3	27	18	10	0	18	20	34
1	220521	1	2019	237600	1	1	0	11	22	22	6	13	1	3	1	11	11	22
1	220523	1	2019	330200	1	1	0	11	26	26	3	15	3	0	2	11	13	26
1	220524	1	2019	361000	1	0	0	16	32	23	9	25	4	1	3	16	18	32
1	220581	1	2019	594300	1	1	0	40	75	60	9	56	7	10	3	43	48	69
1	220582	1	2019	212300	1	1	0	9	21	20	3	17	3	1	0	11	11	21
1	220602	1	2019	326900	1	1	0	35	50	44	7	35	24	2	5	36	38	49
1	220605	1	2019	211000	1	1	0	5	26	2	1	19	17	2	1	5	6	26
1	220621	1	2019	285800	1	1	0	4	10	10	2	7	5	0	2	4	6	9
1	220622	1	2019	136000	1	1	0	6	10	6	1	6	1	6	1	7	8	9
1	220623	1	2019	79000	1	1	0	0	4	3	1	2	1	2	0	0	1	4
1	220681	1	2019	156500	1	1	0	10	13	9	0	9	8	0	2	10	11	9
1	220702	1	2019	564900	1	1	0	21	39	39	7	28	6	2	2	21	21	37
1	220721	1	2019	573100	1	1	0	25	45	39	8	35	8	3	4	25	25	45
1	220722	1	2019	631900	1	1	5	39	86	64	14	69	14	18	4	44	44	85
1	220723	1	2019	272900	1	1	2	7	17	12	3	13	3	2	1	9	9	15
1	220781	1	2019	711300	1	1	4	20	90	80	19	65	7	0	4	26	31	89
1	220802	1	2019	487900	1	1	0	36	62	6	10	44	26	0	8	39	39	58
1	220821	1	2019	267000	1	1	0	16	36	5	11	19	8	1	0	16	17	36
1	220822	1	2019	357700	1	1	0	13	34	15	10	22	1	0	3	13	13	34
1	220881	1	2019	412100	1	0	0	16	41	18	15	22	11	1	2	19	21	36
1	220882	1	2019	384800	1	0	0	29	48	19	9	39	13	0	2	29	30	48
1	222401	1	2019	550100	1	0	0	38	59	54	10	34	26	8	0	39	41	55
1	222402	1	2019	112800	1	1	0	12	17	14	3	9	6	3	2	12	13	15
1	222403	1	2019	460200	1	0	0	16	29	21	1	19	12	2	0	16	17	29
1	222404	1	2019	228800	1	1	0	15	17	12	5	12	4	1	0	16	16	16
1	222405	1	2019	156800	1	0	0	4	7	3	1	6	3	0	0	5	5	7
1	222406	1	2019	171400	1	0	0	7	9	5	3	8	5	0	1	8	8	9
1	222424	1	2019	221600	1	0	0	9	11	9	1	10	1	0	1	9	9	11
1	222426	1	2019	199700	1	0	0	9	14	10	3	10	7	1	1	9	11	13
2	330203	1	2019	877793	1	1	26	193	370	3	76	237	86	272	39	228	252	344
2	330206	1	2019	414169	1	1	28	0	70	63	10	49	28	1	3	32	35	65
2	330211	1	2019	249594	1	1	7	5	21	4	1	15	17	0	3	12	15	20
2	330212	1	2019	871663	4	1	51	4	132	49	15	85	66	26	15	55	62	126
2	330225	1	2019	550451	1	1	19	4	35	9	6	26	4	1	2	27	28	33
2	330226	1	2019	632499	1	0	0	17	29	22	6	19	0	0	2	17	17	28
2	330281	1	2019	837336	1	1	41	0	72	0	18	41	0	5	3	49	59	70
2	330282	1	2019	1052731	1	1	54	0	112	110	8	72	2	4	14	54	64	108
2	330283	1	2019	483071	1	0	18	4	58	52	16	38	8	0	5	22	28	55
2	330402	1	2019	904639	1	1	1	75	145	37	35	93	55	82	5	86	90	135
2	330421	1	2019	393055	1	0	0	8	31	11	5	23	15	1	4	14	18	30
2	330424	1	2019	381805	1	0	0	11	19	4	10	10	0	0	3	11	12	18
2	330481	1	2019	690323	1	0	1	23	45	32	12	29	2	1	1	24	26	44
2	330482	1	2019	496290	1	1	2	8	26	26	9	17	6	1	2	10	11	23
2	330483	1	2019	697602	1	1	0	32	62	28	21	46	6	3	5	32	40	53
2	330502	1	2019	1116985	1	0	1	62	142	129	47	97	16	62	12	69	80	123
2	330521	1	2019	441394	1	0	0	17	22	22	9	11	5	0	1	17	21	21
2	330522	1	2019	634486	1	0	0	40	59	42	21	42	6	1	1	40	47	58
2	330523	1	2019	468548	2	0	0	34	55	41	22	38	1	14	5	35	41	53
2	330602	1	2019	759783	1	1	7	69	141	77	48	92	2	48	11	94	112	127
2	330621	1	2019	673746	1	1	0	32	51	41	10	31	3	3	7	32	35	51
2	330624	1	2019	435857	1	1	3	19	66	58	20	44	2	2	17	23	25	64
2	330681	1	2019	1085521	1	1	1	47	110	101	31	73	0	9	18	55	60	108
2	330682	1	2019	781235	1	1	2	27	49	26	15	35	0	1	8	30	35	47
2	330683	1	2019	728661	1	1	2	28	83	28	21	60	0	0	2	40	55	76
2	330702	1	2019	979127	1	1	10	70	157	111	55	106	16	60	16	87	116	147
2	330723	1	2019	344209	1	1	0	14	24	8	7	12	9	1	1	18	18	24
2	330726	1	2019	400687	1	1	5	25	61	50	16	40	9	1	5	35	38	58
2	330727	1	2019	213110	1	1	0	2	3	3	1	2	0	0	0	2	2	3
2	330781	1	2019	662997	1	1	7	50	104	53	46	72	4	1	5	57	67	103
2	330782	1	2019	800013	1	1	0	71	203	109	50	128	1	2	20	95	108	193
2	330783	1	2019	845021	1	1	0	86	113	27	43	75	1	2	2	87	103	110
2	330784	1	2019	610034	1	1	7	69	118	82	30	74	0	4	8	79	98	108
2	330802	1	2019	437242	2	1	0	70	115	61	53	77	2	67	13	78	85	108
2	330803	1	2019	412764	2	0	0	15	33	16	10	25	0	3	1	19	20	31
2	330822	1	2019	344993	1	0	1	23	51	47	22	31	2	1	5	27	33	47
2	330824	1	2019	361557	1	0	0	21	40	39	15	25	1	2	2	25	26	37
2	330825	1	2019	405002	2	0	0	13	37	27	17	25	1	4	6	19	23	34
2	330881	1	2019	616526	1	0	0	37	96	39	42	68	9	4	6	37	50	92
2	330902	1	2019	394040	1	0	0	13	22	12	5	19	9	8	3	15	17	21
2	330903	1	2019	319275	1	0	0	7	12	7	1	9	5	2	0	7	7	11
2	330921	1	2019	181930	2	0	0	1	7	6	2	5	4	0	1	1	5	7
2	330922	1	2019	76246	1	0	0	0	1	0	0	0	0	0	0	0	0	1
2	331002	1	2019	542771	1	1	1	26	61	34	9	38	1	3	11	32	38	59
2	331003	1	2019	613402	1	1	0	25	42	34	12	23	19	0	3	26	32	40
2	331004	1	2019	458064	1	1	2	36	64	30	17	45	0	15	4	39	49	62
2	331021	1	2019	433863	2	1	2	21	43	42	9	33	7	1	6	25	28	43
2	331022	1	2019	446604	1	0	4	22	39	13	12	28	1	1	8	26	29	37
2	331023	1	2019	601965	1	1	0	39	53	41	16	37	0	0	0	39	42	49
2	331024	1	2019	514974	1	0	1	14	36	8	12	23	1	2	2	15	22	33
2	331081	1	2019	1220090	1	1	0	92	183	83	45	132	119	3	14	94	115	174
2	331082	1	2019	1203580	2	1	3	57	127	93	31	88	0	6	8	60	73	117
2	331102	1	2019	409867	1	1	12	46	74	8	24	50	2	35	7	58	59	66
2	331121	1	2019	558848	1	1	1	26	37	26	10	23	8	2	5	28	30	35
2	331122	1	2019	468917	1	1	1	10	38	0	14	26	1	10	0	11	14	37
2	331123	1	2019	231819	1	1	0	6	14	13	5	10	0	2	2	8	10	12
2	331124	1	2019	241356	1	1	0	17	28	22	6	22	0	0	2	17	18	25
2	331125	1	2019	114025	1	1	0	3	6	4	2	6	0	0	0	3	5	4
2	331126	1	2019	205480	1	1	0	16	17	11	8	13	3	2	0	17	17	17
2	331127	1	2019	171545	1	1	0	15	17	8	3	12	1	3	0	15	15	15
2	331181	1	2019	290864	1	1	1	7	20	13	4	13	0	3	1	8	8	18
3	640105	1	2019	1416609	1	1	1	56	109	86	31	57	20	67	10	59	68	103
3	640121	1	2019	240893	1	1	0	9	26	9	10	10	2	19	1	12	16	25
3	640122	1	2019	258468	1	1	1	18	28	10	14	15	1	0	1	21	26	26
3	640181	1	2019	292275	1	1	1	10	27	8	7	14	5	1	0	12	18	25
3	640202	1	2019	306331	1	1	0	25	40	18	10	23	18	10	3	26	26	36
3	640205	1	2019	204352	1	1	0	4	8	8	1	8	3	3	0	4	4	7
3	640221	1	2019	288373	1	1	0	5	18	15	5	8	0	3	1	13	13	16
3	640302	1	2019	412613	1	1	1	19	26	26	9	13	6	4	0	21	24	25
3	640303	1	2019	201394	1	1	0	7	25	2	8	14	1	0	2	8	8	24
3	640323	1	2019	156571	1	1	0	5	11	10	6	3	2	2	0	5	5	11
3	640324	1	2019	330012	1	1	0	5	17	17	7	12	0	0	0	6	7	17
3	640381	1	2019	295575	1	1	0	4	17	17	6	10	0	1	1	4	9	15
3	640402	1	2019	423732	1	1	0	11	23	19	2	14	0	0	1	11	14	22
3	640422	1	2019	346994	1	1	0	16	41	14	7	25	2	0	0	20	27	39
3	640423	1	2019	155799	1	1	0	5	7	5	2	5	0	1	0	5	5	6
3	640424	1	2019	100977	1	1	0	2	5	5	0	4	0	0	3	2	2	5
3	640425	1	2019	196806	1	0	0	6	14	0	3	6	0	0	0	7	9	14
3	640502	1	2019	408396	1	1	0	32	43	33	21	20	1	0	4	32	34	41
3	640521	1	2019	346824	1	0	0	19	33	22	18	24	1	18	1	21	21	27
3	640522	1	2019	400425	1	0	0	20	37	4	13	17	1	0	6	20	22	34
1	220102	2	2019	724700	1	0	0	17	49	43	10	28	28	1	0	19	23	49
1	220103	2	2019	645500	1	0	0	25	47	35	12	34	30	0	3	25	30	47
1	220104	2	2019	735500	1	0	1	27	47	40	10	32	26	12	1	28	29	47
1	220105	2	2019	577600	1	0	1	30	53	50	10	40	39	12	4	34	38	52
1	220106	2	2019	657700	1	0	0	29	57	52	13	40	24	2	1	29	35	55
1	220112	2	2019	368200	1	0	0	27	51	35	16	34	13	4	0	27	27	50
1	220113	2	2019	673900	2	0	0	104	180	14	29	130	61	85	21	115	136	176
1	220122	2	2019	1061600	1	0	0	52	76	67	12	52	16	1	4	53	54	76
1	220182	2	2019	1235800	1	0	0	37	71	48	13	47	8	0	1	39	39	69
1	220183	2	2019	808700	1	0	1	59	92	60	24	67	33	0	12	66	69	87
1	220303	2	2019	680700	1	0	0	66	128	0	28	93	68	88	22	67	81	124
1	220322	2	2019	645900	1	1	0	42	101	63	17	71	12	1	4	42	60	97
1	220323	2	2019	449600	1	1	0	25	41	26	10	32	0	0	4	25	26	38
1	220381	2	2019	1034000	1	1	0	54	109	72	17	73	27	1	7	54	55	97
1	220382	2	2019	393800	1	1	0	23	53	51	10	36	7	10	4	23	28	50
1	220403	2	2019	454800	1	1	0	14	25	17	6	16	16	9	0	15	16	24
1	220421	2	2019	387600	1	1	0	25	39	29	11	32	5	1	0	25	25	38
1	220422	2	2019	337100	1	1	0	14	22	16	2	17	4	1	0	14	15	21
1	220502	2	2019	436100	1	1	0	24	44	40	4	35	21	19	1	24	25	43
1	220521	2	2019	237600	1	1	0	14	29	20	9	23	0	6	3	15	18	27
1	220523	2	2019	330200	1	1	0	21	37	37	8	28	2	1	2	22	25	36
1	220524	2	2019	361000	1	0	0	20	42	39	10	33	6	0	1	20	22	40
1	220581	2	2019	594300	1	1	0	25	53	50	14	36	3	7	1	29	31	52
1	220582	2	2019	212300	1	1	0	9	18	12	6	12	3	2	0	9	11	18
1	220602	2	2019	326900	1	1	0	27	33	30	5	25	19	1	3	28	30	31
1	220605	2	2019	211000	1	1	0	17	30	6	6	25	14	12	0	17	18	29
1	220621	2	2019	285800	1	1	0	7	17	11	4	11	7	2	2	7	8	17
1	220622	2	2019	136000	1	1	0	5	11	10	4	6	3	8	1	5	5	9
1	220623	2	2019	79000	1	1	0	2	10	8	0	7	2	3	1	2	2	10
1	220681	2	2019	156500	1	1	0	8	15	14	4	10	12	0	2	9	9	15
1	220702	2	2019	564900	1	1	0	21	44	42	4	23	5	0	2	21	21	44
1	220721	2	2019	573100	1	1	0	25	47	41	10	31	8	3	3	25	25	46
1	220722	2	2019	631900	1	1	0	35	61	51	12	43	7	19	2	35	35	57
1	220723	2	2019	272900	1	1	3	13	33	22	6	21	8	1	1	16	16	33
1	220781	2	2019	711300	1	1	3	40	140	139	25	100	18	0	5	44	54	133
1	220802	2	2019	487900	1	1	1	39	56	21	14	43	23	0	15	43	43	53
1	220821	2	2019	267000	1	1	0	14	26	11	4	17	6	0	1	15	17	25
1	220822	2	2019	357700	1	1	0	31	54	36	13	41	1	1	4	31	31	52
1	220881	2	2019	412100	1	0	2	21	43	16	10	36	11	0	6	25	25	42
1	220882	2	2019	384800	1	0	4	22	41	31	6	28	10	0	3	26	26	38
1	222401	2	2019	550100	1	1	1	33	48	46	6	30	27	2	2	35	38	45
1	222402	2	2019	112800	1	1	0	11	13	6	2	9	5	0	3	11	12	8
1	222403	2	2019	460200	1	0	0	19	32	24	5	18	15	0	1	19	21	31
1	222404	2	2019	228800	1	1	0	11	18	16	2	12	6	1	1	11	11	15
1	222405	2	2019	156800	1	0	0	4	4	4	2	1	2	0	0	4	4	3
1	222406	2	2019	171400	1	0	0	6	8	7	1	6	5	0	0	6	6	8
1	222424	2	2019	221600	1	0	0	6	10	10	0	8	3	2	0	7	7	10
1	222426	2	2019	199700	1	0	0	8	14	12	2	10	6	0	0	10	12	14
2	330203	2	2019	877793	1	1	15	223	443	0	89	311	127	313	36	244	284	416
2	330206	2	2019	414169	1	1	35	2	84	80	9	60	34	4	6	39	42	81
2	330211	2	2019	249594	1	1	4	0	17	2	1	10	15	0	3	4	6	15
2	330212	2	2019	871663	4	1	62	8	147	52	18	101	71	36	17	70	72	139
2	330225	2	2019	550451	1	1	16	0	30	21	9	21	3	1	1	21	25	30
2	330226	2	2019	632499	1	0	1	24	44	11	8	30	0	0	4	26	27	43
2	330281	2	2019	837336	1	1	41	0	79	13	25	47	1	2	3	43	58	74
2	330282	2	2019	1052731	1	1	54	1	118	34	9	75	2	4	6	56	72	117
2	330283	2	2019	483071	1	0	30	4	63	51	13	43	17	2	2	34	40	59
2	330402	2	2019	904639	1	1	1	104	192	46	54	137	78	124	6	121	142	181
2	330421	2	2019	393055	1	0	0	21	50	1	11	33	17	5	5	23	28	48
2	330424	2	2019	381805	1	0	0	16	26	22	10	19	3	4	3	16	19	24
2	330481	2	2019	690323	1	0	1	39	84	65	17	54	23	5	7	40	46	80
2	330482	2	2019	496290	1	1	4	15	40	31	13	27	7	3	3	19	26	36
2	330483	2	2019	697602	1	1	0	45	86	76	13	54	20	3	8	46	57	83
2	330502	2	2019	1116985	1	0	0	82	158	122	39	105	17	67	8	86	103	141
2	330521	2	2019	441394	1	0	0	19	27	14	7	21	9	0	1	20	23	25
2	330522	2	2019	634486	1	0	0	34	56	56	20	45	9	0	2	35	43	55
2	330523	2	2019	468548	2	0	0	35	58	38	14	33	3	14	4	36	40	55
2	330602	2	2019	759783	1	1	13	81	164	64	43	110	5	63	14	113	135	144
2	330621	2	2019	673746	1	1	4	19	57	57	11	36	3	6	6	23	31	55
2	330624	2	2019	435857	1	1	4	19	63	29	19	43	5	2	4	25	34	60
2	330681	2	2019	1085521	1	1	0	47	127	120	23	81	0	16	6	67	70	126
2	330682	2	2019	781235	1	1	7	50	74	29	22	46	0	11	7	57	66	72
2	330683	2	2019	728661	1	1	6	41	81	26	32	53	1	2	5	49	56	75
2	330702	2	2019	979127	1	1	4	103	200	169	66	136	27	62	17	108	140	197
2	330723	2	2019	344209	1	1	6	27	45	31	12	29	8	0	0	34	37	39
2	330726	2	2019	400687	1	1	5	23	58	40	11	36	5	3	9	30	33	55
2	330727	2	2019	213110	1	1	0	7	10	8	3	7	0	0	2	7	7	9
2	330781	2	2019	662997	1	1	14	59	115	110	48	80	0	0	13	73	82	110
2	330782	2	2019	800013	1	1	0	113	260	260	35	150	2	2	22	121	150	247
2	330783	2	2019	845021	1	1	0	101	129	42	41	79	2	2	4	101	118	128
2	330784	2	2019	610034	1	1	14	81	167	115	39	107	0	4	16	96	130	157
2	330802	2	2019	437242	2	1	0	103	155	79	68	107	2	69	28	106	119	130
2	330803	2	2019	412764	2	0	0	13	39	9	13	36	0	11	0	20	21	39
2	330822	2	2019	344993	1	0	0	37	72	71	42	47	0	2	6	38	50	64
2	330824	2	2019	361557	1	0	0	27	44	40	23	30	2	2	5	29	30	37
2	330825	2	2019	405002	2	0	0	28	44	41	18	37	2	12	3	28	31	41
2	330881	2	2019	616526	1	0	2	48	86	71	40	62	5	3	10	50	65	81
2	330902	2	2019	394040	1	0	0	15	41	36	7	28	13	11	3	15	20	41
2	330903	2	2019	319275	1	0	0	10	22	11	9	14	7	0	1	11	15	22
2	330921	2	2019	181930	2	0	0	4	8	8	3	6	4	0	0	4	5	8
2	330922	2	2019	76246	1	0	0	0	3	0	1	3	0	2	0	1	2	3
2	331002	2	2019	542771	1	1	1	39	82	42	14	54	5	4	7	43	51	79
2	331003	2	2019	613402	1	1	1	42	82	57	18	61	49	1	7	44	53	78
2	331004	2	2019	458064	1	1	8	37	74	23	14	52	1	13	11	45	54	68
2	331021	2	2019	433863	2	1	2	26	52	52	11	36	11	1	6	32	35	48
2	331022	2	2019	446604	1	0	2	17	32	7	10	29	1	3	4	19	22	30
2	331023	2	2019	601965	1	1	0	18	34	27	8	21	0	0	0	21	28	32
2	331024	2	2019	514974	1	1	0	18	36	9	9	23	1	0	4	19	26	31
2	331081	2	2019	1220090	1	1	0	88	180	77	33	128	102	5	7	93	103	172
2	331082	2	2019	1203580	2	1	4	56	123	36	34	87	2	2	11	61	73	112
2	331102	2	2019	409867	1	1	5	56	102	24	20	75	4	36	8	62	70	99
2	331121	2	2019	558848	1	1	0	20	51	48	8	34	6	6	2	21	29	50
2	331122	2	2019	468917	1	1	0	19	42	16	10	33	0	8	5	19	25	41
2	331123	2	2019	231819	1	1	0	10	24	22	7	18	2	1	1	13	16	22
2	331124	2	2019	241356	1	1	0	14	22	16	7	10	0	0	1	14	17	21
2	331125	2	2019	114025	1	1	0	5	11	8	2	8	0	2	0	5	5	11
2	331126	2	2019	205480	1	1	0	3	10	6	4	7	0	3	3	3	6	10
2	331127	2	2019	171545	1	1	0	7	12	12	5	10	0	2	1	7	8	12
2	331181	2	2019	290864	1	1	0	13	27	17	4	18	2	7	5	13	14	27
3	640105	2	2019	1416609	1	1	6	58	119	109	26	67	24	77	5	67	71	116
3	640121	2	2019	240893	1	1	0	15	29	14	11	14	2	18	2	16	22	28
3	640122	2	2019	258468	1	1	0	12	24	20	10	14	5	0	1	13	14	21
3	640181	2	2019	292275	1	1	1	9	21	16	5	8	5	1	0	10	14	21
3	640202	2	2019	306331	1	1	0	7	21	14	4	11	8	7	1	8	8	18
3	640205	2	2019	204352	1	1	0	7	16	16	4	6	6	4	0	7	8	16
3	640221	2	2019	288373	1	1	0	12	22	18	9	12	1	3	0	12	13	21
3	640302	2	2019	412613	1	1	1	19	29	25	11	16	1	21	0	22	22	26
3	640303	2	2019	201394	1	1	0	13	41	31	12	25	4	0	2	16	18	41
3	640323	2	2019	156571	1	1	0	6	20	20	12	10	6	2	1	7	8	19
3	640324	2	2019	330012	1	1	0	25	59	51	27	26	0	0	1	27	29	58
3	640381	2	2019	295575	1	1	0	7	14	9	6	5	3	0	1	7	10	11
3	640402	2	2019	423732	1	1	0	9	13	13	1	7	0	1	0	9	10	13
3	640422	2	2019	346994	1	1	1	17	44	16	3	25	3	1	1	20	26	42
3	640423	2	2019	155799	1	1	0	6	14	7	6	9	0	0	1	6	6	13
3	640424	2	2019	100977	1	1	0	4	9	6	1	5	0	2	0	4	6	8
3	640425	2	2019	196806	1	0	0	10	22	19	9	12	0	3	0	11	13	20
3	640502	2	2019	408396	1	1	0	28	45	27	28	23	1	0	7	28	31	44
3	640521	2	2019	346824	1	0	0	20	42	40	14	18	2	22	2	22	26	40
3	640522	2	2019	400425	1	0	0	23	50	29	16	28	1	0	6	27	31	46

## Sheet: codebook
Field name	Field label	Value	Value label / comment
countyid	TBIMS code for each counties	220101-222426,330101-331181,640101-640521	Unique code for each county; the first two letters are the province, the third and fourth letters are the prefecture, and the last two letters are the county. 220101-222426 represent Jilin Province, 330101-331181 represent Zhejiang Province, and 640101-640521 represent Ningxia
quarter		q1 q2 q3 q4
year		2017, 2018, 2019
poplac	Population of county (rounded to single decimal point)		data from bureau of statistics of each provinces
tbdesighosp	Number of TB designated hospitals in the county
xpert	Whether Xpert facility in that county during this quarter	1,0	1 - yes, 0 - no/ this data will be collected by investigation
TDST	Number of TDST (traditional testing for DR-TB) from that county in this quarter in bacteriologically confirmed TB
MDST	Number of MDST (molecular testing for DR-TB) from that county in this quarter in bacteriologically confirmed TB
notified	Number of notified TB patients (without RR/MDR) from the county in that quarter
emmstart	Number of EMM started from the county in that quarter
elderly	Number elderly (>/= 65y) among all notified TB patients from the county in that quarter
unemploy	Number unemployed among all notified TB patients from the county in that quarter
male	Number male among all notified TB patients from the county in that quarter
migrant	Number migrant among all notified TB patients from the county in that quarter
prevtreat	Number previously treated among all notified TB patients from the county in that quarter
baconfirm	Number bacteriologically confirmed among all notified TB patients from the county in that quarter
ptb	Number pulmonary TB among all notified TB patients from the county in that quarter
success	Number with treatment success (cure + treatment complete) among the notified TB patients from the county in that quarter
